# Supplementary material for: 2-Eth­oxy-6-[(3-methyl­pyridin-2-yl)­imino­meth­yl]phenol
Source: Acta Crystallogr Sect E Struct Rep Online. 2011 Apr 7;67(Pt 5):o1064. doi: 10.1107/S1600536811012116 (PMC3089178; doi:10.1107/S1600536811012116)
Supplement: Supplementary file 2 [file e-67-o1064-Isup2.hkl]

# 
# h,k,l, Fc-squared, Fo-squared, sigma(Fo-squared) and status flag 
# 
data_I
_shelx_title ' s2 in P2(1)/n' 
_shelx_refln_list_code          4 
_shelx_F_calc_maximum      167.47 
_exptl_crystal_F_000       544.00 
_reflns_d_resolution_high  0.7829 
 
loop_ 
 _symmetry_equiv_pos_as_xyz 
 'x, y, z' 
 '-x+1/2, y+1/2, -z+1/2' 
 '-x, -y, -z' 
 'x-1/2, -y-1/2, z-1/2' 
 
_cell_length_a     4.8200 
_cell_length_b    38.3850 
_cell_length_c     7.2070 
_cell_angle_alpha  90.000 
_cell_angle_beta   96.381 
_cell_angle_gamma  90.000 
 
_shelx_F_squared_multiplier     1.000 
 
loop_ 
 _refln_index_h 
 _refln_index_k 
 _refln_index_l 
 _refln_F_squared_calc 
 _refln_F_squared_meas 
 _refln_F_squared_sigma 
 _refln_observed_status 
   2   0   0      138.46      135.47      9.26 o 
   4   0   0        9.67        6.32      8.40 o 
   1   1   0     1988.86     1876.31     58.92 o 
   2   1   0       60.39       58.85      4.26 o 
   3   1   0      706.15      810.84     28.38 o 
   4   1   0        7.06       11.93      4.34 o 
   5   1   0        6.54        6.04      8.54 o 
   1   2   0      195.22      167.26      6.39 o 
   2   2   0      132.52      147.62      7.01 o 
   3   2   0     1156.99     1150.07     38.87 o 
   4   2   0      111.02      109.70      8.45 o 
   5   2   0        0.01       -0.65      7.79 o 
   1   3   0      646.29      583.61     19.16 o 
   2   3   0      443.74      416.12     14.99 o 
   3   3   0       78.77      123.30     11.80 o 
   4   3   0       69.50       65.23      6.83 o 
   5   3   0        0.40        0.10      6.19 o 
   1   4   0      841.78      834.83     31.16 o 
   2   4   0       36.35       39.45      3.62 o 
   3   4   0       56.35       70.21      6.40 o 
   4   4   0        0.07       10.36      4.50 o 
   5   4   0        1.87        3.07      6.35 o 
   1   5   0     1498.22     1459.51     46.16 o 
   2   5   0      321.95      308.81     11.80 o 
   3   5   0      699.82      728.01     25.88 o 
   4   5   0      150.81      145.50      9.65 o 
   5   5   0        0.50       16.30      6.81 o 
   0   6   0      712.31      626.51     22.45 o 
   1   6   0     3939.34     3537.46    110.33 o 
   2   6   0        3.61        4.17      2.58 o 
   3   6   0        0.25        6.74      3.11 o 
   4   6   0      171.62      187.42     16.90 o 
   5   6   0       38.77       33.11      8.13 o 
   1   7   0    19954.63    18881.21    575.72 o 
   2   7   0       18.59       25.79      4.33 o 
   3   7   0        5.52       11.21      3.23 o 
   4   7   0      216.06      192.51     10.94 o 
   5   7   0        4.90       -6.78      7.61 o 
   6   7   0        6.58       12.86     16.80 o 
   0   8   0     3098.78     2898.63    102.01 o 
   1   8   0    28046.94    25619.15    780.26 o 
   2   8   0     3876.41     3894.01    122.50 o 
   3   8   0        0.23       -1.39      3.28 o 
   4   8   0        4.08       10.61      4.54 o 
   5   8   0        0.69        0.75      7.33 o 
   6   8   0        0.70       42.26     18.11 o 
   1   9   0     2030.78     2096.86     58.41 o 
   2   9   0     1264.96     1369.89     44.57 o 
   3   9   0        4.55        1.29      2.46 o 
   4   9   0        9.65        6.23      4.56 o 
   5   9   0        4.20       25.98      9.00 o 
   6   9   0        3.23       21.26     17.58 o 
   0  10   0      827.81      731.41     26.54 o 
   1  10   0     4856.12     4423.77    121.93 o 
   2  10   0      663.62      710.74     21.45 o 
   3  10   0       38.78       40.52      4.69 o 
   4  10   0       11.17       13.18      4.94 o 
   5  10   0       24.00        9.16      7.62 o 
   1  11   0     1761.57     1641.12     46.12 o 
   2  11   0       16.71       28.70      3.18 o 
   3  11   0       10.01       10.77      3.03 o 
   4  11   0        1.17        1.91      8.52 o 
   5  11   0        1.74       -1.04     25.46 o 
   0  12   0       99.59      100.28      6.56 o 
   1  12   0      159.61      165.59      6.06 o 
   2  12   0      105.02      166.60      7.49 o 
   3  12   0       13.47       15.27      5.57 o 
   4  12   0        1.16        1.99      4.89 o 
   5  12   0        0.42       -7.08      6.57 o 
   1  13   0      245.35      218.89      7.46 o 
   2  13   0      246.36      327.86     11.16 o 
   3  13   0      119.79      138.18      7.77 o 
   4  13   0       74.02       86.19     10.95 o 
   5  13   0       16.24       31.58      8.31 o 
   0  14   0      176.30      153.25      6.85 o 
   1  14   0       17.14       18.48      2.61 o 
   2  14   0     2024.78     1928.16     54.84 o 
   3  14   0      114.76      124.65      6.77 o 
   4  14   0       30.43       22.95      6.87 o 
   5  14   0      156.08      152.46     13.37 o 
   1  15   0     1884.91     1890.26     53.06 o 
   2  15   0     4828.93     4606.67    127.81 o 
   3  15   0       18.68       18.39      4.13 o 
   4  15   0        5.84       -1.60      5.38 o 
   5  15   0        0.98        8.33      8.00 o 
   0  16   0      177.99      159.57      9.34 o 
   1  16   0     1265.50     1277.32     36.48 o 
   2  16   0     1587.57     1654.09     47.57 o 
   3  16   0      131.07      128.01      8.23 o 
   4  16   0        2.44        7.33      5.59 o 
   5  16   0        9.51        2.88      6.99 o 
   1  17   0      782.92      811.36     23.83 o 
   2  17   0      213.83      269.82      9.91 o 
   3  17   0        0.41        3.29      4.13 o 
   4  17   0       13.78       14.83      6.34 o 
   5  17   0        0.05       -3.60      6.51 o 
   0  18   0      870.58      781.74     29.26 o 
   1  18   0      196.00      205.15      7.44 o 
   2  18   0      929.82      848.52     25.53 o 
   3  18   0        1.98        0.55      4.34 o 
   4  18   0        8.27        7.75      6.06 o 
   5  18   0        0.00        0.96      8.68 o 
   1  19   0      296.03      323.87     10.71 o 
   2  19   0      377.19      401.62     13.49 o 
   3  19   0        0.41       11.45      4.85 o 
   4  19   0       18.95        8.56      6.34 o 
   5  19   0        2.19        2.18      7.27 o 
   0  20   0       45.76       39.06      3.78 o 
   1  20   0      568.07      610.98     18.63 o 
   2  20   0        0.05        3.44      3.33 o 
   3  20   0        4.05        0.89      5.30 o 
   4  20   0       12.45       11.33      7.91 o 
   5  20   0        1.18        0.13      7.28 o 
   1  21   0       65.35       66.74      4.06 o 
   2  21   0      139.86      150.85     10.60 o 
   3  21   0        0.18       18.17      5.42 o 
   4  21   0       28.68       39.81     12.21 o 
   5  21   0        2.36        3.70      7.58 o 
   0  22   0      309.90      286.30     17.06 o 
   1  22   0        1.58        3.42      1.92 o 
   2  22   0        7.50        9.97      2.68 o 
   3  22   0      812.99      726.96     39.34 o 
   4  22   0       16.32       13.50      6.33 o 
   5  22   0        3.21        8.74      7.66 o 
   1  23   0       44.50       48.34      3.77 o 
   2  23   0       65.58       54.16      5.38 o 
   3  23   0      453.52      458.10     30.28 o 
   4  23   0       29.47       20.09      7.00 o 
   5  23   0        0.50        0.18      7.65 o 
   0  24   0     1784.98     1763.83     80.34 o 
   1  24   0        3.34        6.06      2.99 o 
   2  24   0        4.03        6.03      3.89 o 
   3  24   0        0.43       21.33      5.97 o 
   4  24   0       21.95       15.98      6.57 o 
   5  24   0        0.03        3.48     11.00 o 
   1  25   0       70.43       70.07      4.52 o 
   2  25   0        2.88       -0.69      3.80 o 
   3  25   0       83.56       86.05      9.19 o 
   4  25   0        4.60        4.25      6.25 o 
   5  25   0        0.21       -1.79      7.52 o 
   0  26   0      132.93      133.90     19.16 o 
   1  26   0       33.34       30.64      3.45 o 
   2  26   0        3.35        5.47      4.03 o 
   3  26   0      130.16      127.54     11.04 o 
   4  26   0       10.31       10.17      6.82 o 
   5  26   0        0.71        2.07     11.64 o 
   1  27   0        4.83        5.24      2.60 o 
   2  27   0        2.87        1.56      4.01 o 
   3  27   0       56.56       56.97      8.33 o 
   4  27   0        1.86       -0.33      5.90 o 
   5  27   0        7.65       12.33     10.58 o 
   0  28   0      466.88      492.60     42.39 o 
   1  28   0       41.69       44.22      6.93 o 
   2  28   0       45.70       64.44     11.72 o 
   3  28   0       17.15       28.19     11.90 o 
   4  28   0        0.71        4.65      6.80 o 
   5  28   0        0.10       -8.32      9.98 o 
   1  29   0        6.50        9.70      3.51 o 
   2  29   0       38.97       44.62      6.66 o 
   3  29   0       47.98       38.72      7.69 o 
   4  29   0       61.36       53.77     18.37 o 
   0  30   0       20.90       14.75      5.23 o 
   1  30   0       68.61       68.08      5.92 o 
   2  30   0       30.06       37.67      6.59 o 
   3  30   0       24.83       14.80      6.09 o 
   4  30   0       57.67       47.03     13.04 o 
   1  31   0       58.90       48.65      6.82 o 
   2  31   0       17.52       19.24      8.31 o 
   3  31   0        4.63        3.91      5.37 o 
   4  31   0       23.23       24.46      7.90 o 
   0  32   0        5.49       -0.89      4.89 o 
   1  32   0       50.97       62.50      6.74 o 
   2  32   0       23.71       23.98      6.17 o 
   3  32   0        7.48       -2.54      5.41 o 
   4  32   0        8.22        6.59      7.26 o 
   1  33   0        0.12        1.37      4.29 o 
   2  33   0        1.94        4.26      6.39 o 
   3  33   0        1.68       -3.22      5.37 o 
   4  33   0       38.68       37.48      9.08 o 
   0  34   0        0.70        3.67      8.14 o 
   1  34   0       54.05       55.12      6.94 o 
   2  34   0        0.21        4.47      8.29 o 
   3  34   0        1.90        7.07      5.79 o 
   4  34   0       10.37       15.36      8.24 o 
   1  35   0       25.98       25.27      6.97 o 
   2  35   0        0.80        3.10      5.05 o 
   3  35   0        0.03       -1.58      5.94 o 
   4  35   0        9.66        3.85      7.46 o 
   0  36   0        6.65       17.85     10.50 o 
   1  36   0       58.46       77.00     10.34 o 
   2  36   0       10.16        8.03      5.58 o 
   3  36   0        1.67        7.51      6.29 o 
   4  36   0        3.13       11.92     10.73 o 
   1  37   0       17.78       17.52      7.61 o 
   2  37   0       26.58       29.60      6.94 o 
   3  37   0        3.69       -5.86      5.83 o 
   4  37   0        0.07        1.93      7.82 o 
   0  38   0        1.39        7.87     10.76 o 
   1  38   0        0.26        4.74      6.74 o 
   2  38   0        3.35       -2.02      5.92 o 
   3  38   0        1.48       -1.99      5.74 o 
   1  39   0        2.85        6.10      7.74 o 
   2  39   0        1.56       -4.12      5.47 o 
   3  39   0        0.00        3.41      7.11 o 
   0  40   0        0.10       12.34     11.81 o 
   1  40   0        0.33       -1.57     11.81 o 
   2  40   0        4.18        1.70      5.97 o 
   3  40   0        1.96        2.52      6.86 o 
   1  41   0        0.58       -1.84     11.81 o 
   2  41   0        1.32       -2.07      5.83 o 
   3  41   0        0.37       -0.33      6.52 o 
   1  42   0        0.37        7.61     12.86 o 
   2  42   0       22.67       21.18     17.19 o 
   3  42   0        2.38       12.86     12.68 o 
   1  43   0        0.19        0.79     14.17 o 
   2  43   0       12.67        8.57      9.14 o 
   1  44   0        8.48        5.25     14.17 o 
   2  44   0        0.03        4.20     14.96 o 
   1  45   0        1.29        4.99     15.75 o 
   2  45   0        1.71        6.30     15.75 o 
   1  46   0        1.35      -17.06     13.91 o 
   2  46   0        0.01       23.10     17.06 o 
   1  47   0        0.15       -5.77     14.70 o 
  -5   0   1        2.99       -5.51      9.97 o 
  -3   0   1        2.15       17.43      5.16 o 
  -1   0   1     6724.56     6081.92    267.04 o 
   1   0   1      334.25      318.41     12.37 o 
   3   0   1      256.22      246.80     11.88 o 
   5   0   1        0.00        5.51     12.60 o 
  -5   1   1        0.02        0.30      9.05 o 
  -4   1   1       31.23       18.31      7.25 o 
  -3   1   1      452.68      447.19     17.08 o 
  -2   1   1       24.31       35.03      5.72 o 
  -1   1   1       72.32       93.15     18.68 o 
   0   1   1     8805.06     8413.12    260.28 o 
   1   1   1       94.13       94.29      4.91 o 
   2   1   1       69.10       66.15      3.36 o 
   3   1   1      111.75      133.36      5.89 o 
   4   1   1        4.13        5.82      5.08 o 
   5   1   1        1.66       -0.44      8.00 o 
   6   1   1        0.92       -2.45     10.98 o 
  -5   2   1        0.00       -4.59      6.50 o 
  -4   2   1       45.27       60.82      7.64 o 
  -3   2   1      303.65      321.10     13.25 o 
  -2   2   1      607.45      569.35     22.87 o 
  -1   2   1      127.76      135.00      6.10 o 
   0   2   1     3146.67     2993.11    131.48 o 
   1   2   1      581.67      539.61     14.18 o 
   2   2   1       43.01       48.05      2.92 o 
   3   2   1       15.30       23.10      2.95 o 
   4   2   1       14.69        9.39      5.29 o 
   5   2   1        3.20       -2.14     14.17 o 
   6   2   1        0.02        0.75     10.80 o 
  -5   3   1       16.93       22.22      7.55 o 
  -4   3   1      123.53      107.35      9.74 o 
  -3   3   1       90.13      104.88      8.62 o 
  -2   3   1      323.68      309.45     11.70 o 
  -1   3   1      946.59      916.42     33.78 o 
   0   3   1     3570.14     3293.21    144.66 o 
   1   3   1      250.35      250.54      8.90 o 
   2   3   1      599.56      540.34     14.89 o 
   3   3   1        2.66        9.11      2.38 o 
   4   3   1       42.81       42.15      6.21 o 
   5   3   1        7.21       10.14      8.86 o 
  -5   4   1        0.09        4.97     10.76 o 
  -4   4   1       30.51       47.02      8.48 o 
  -3   4   1       27.29       21.02      4.49 o 
  -2   4   1      236.34      216.90     13.07 o 
  -1   4   1     1827.24     1697.68     62.07 o 
   0   4   1       71.61       75.77     10.24 o 
   1   4   1      225.36      263.31      9.42 o 
   2   4   1      169.84      169.03      5.74 o 
   3   4   1      187.83      166.71      6.57 o 
   4   4   1       11.08       12.48      4.22 o 
   5   4   1        5.50        9.80      8.79 o 
  -6   5   1        6.24       12.60     16.27 o 
  -5   5   1       17.78       27.03      9.65 o 
  -4   5   1       30.54       42.78      6.83 o 
  -3   5   1       56.23       50.67      7.79 o 
  -2   5   1      115.03      117.02      7.07 o 
  -1   5   1     1630.71     1478.82     54.29 o 
   0   5   1     1177.11     1013.60     36.97 o 
   1   5   1     5656.94     5279.70    161.70 o 
   2   5   1      157.18      147.78      5.22 o 
   3   5   1       37.51       44.70      3.91 o 
   4   5   1        2.20        0.96      3.99 o 
   5   5   1        5.20        8.87      8.44 o 
  -6   6   1        0.09       12.86     16.01 o 
  -5   6   1       18.18       22.57     13.65 o 
  -4   6   1      103.78      106.05      9.64 o 
  -3   6   1       51.56       44.21      5.54 o 
  -2   6   1      155.66      175.80      8.86 o 
  -1   6   1       73.83       76.82      4.74 o 
   0   6   1     1258.82     1084.49     34.22 o 
   1   6   1        5.95       12.55      3.14 o 
   2   6   1        7.36        7.59      1.55 o 
   3   6   1       29.23       30.21      3.61 o 
   4   6   1       38.19       44.64      5.91 o 
   5   6   1        0.19        9.73      8.43 o 
  -6   7   1        4.96       11.94     11.09 o 
  -5   7   1        0.34        4.47      7.94 o 
  -4   7   1        1.14        4.59      5.38 o 
  -3   7   1        2.76        1.97      2.80 o 
  -2   7   1        6.72        2.10      2.21 o 
  -1   7   1     4203.61     3957.76    142.89 o 
   0   7   1     2021.81     1806.30     56.56 o 
   1   7   1     2884.16     2545.56     78.81 o 
   2   7   1       77.74       84.25      3.67 o 
   3   7   1        0.05        1.28      2.43 o 
   4   7   1       50.72       47.68      6.79 o 
   5   7   1        4.15        3.18      7.69 o 
  -6   8   1        3.18        2.91     10.20 o 
  -5   8   1        3.29        1.98      7.69 o 
  -4   8   1        0.15       -2.58      3.86 o 
  -3   8   1        4.14        8.87      3.36 o 
  -2   8   1        0.00        2.65      4.32 o 
  -1   8   1     1119.89     1054.54     39.34 o 
   0   8   1     4054.32     3627.67    112.82 o 
   1   8   1     3519.18     3391.77    104.58 o 
   2   8   1      196.17      200.72      8.63 o 
   3   8   1        8.48       10.78      6.02 o 
   4   8   1       12.06       16.51      4.83 o 
   5   8   1       11.05        4.05     12.34 o 
  -6   9   1        0.14       10.08     10.78 o 
  -5   9   1        0.12       -9.53     16.80 o 
  -4   9   1        3.66        0.94      4.98 o 
  -3   9   1      304.83      311.09     12.78 o 
  -2   9   1     1427.20     1431.17     46.41 o 
  -1   9   1      602.79      537.98     21.05 o 
   0   9   1       57.53       71.28      3.89 o 
   1   9   1     2017.32     1854.50     57.91 o 
   2   9   1      181.93      180.90      6.92 o 
   3   9   1        8.19        7.55      3.12 o 
   4   9   1       15.17       12.57      4.86 o 
   5   9   1        1.36        5.95      6.92 o 
  -6  10   1        0.01       10.15     11.47 o 
  -5  10   1        3.40        3.73     10.63 o 
  -4  10   1       19.70       14.78      5.40 o 
  -3  10   1      124.96      128.23      7.62 o 
  -2  10   1      917.56      956.28     31.80 o 
  -1  10   1      113.19      138.82      9.15 o 
   0  10   1       37.65       37.72      5.23 o 
   1  10   1       28.03       33.45      2.94 o 
   2  10   1      116.09      112.91      5.21 o 
   3  10   1       69.01       60.30      5.71 o 
   4  10   1        8.38       10.57      4.69 o 
   5  10   1        0.42        3.70      6.86 o 
  -6  11   1        4.38       -1.25     10.67 o 
  -5  11   1       28.15       37.22      8.32 o 
  -4  11   1       30.55       40.64     16.34 o 
  -3  11   1      328.34      315.88     12.92 o 
  -2  11   1       16.75       23.60      3.03 o 
  -1  11   1       75.35       87.27      8.75 o 
   0  11   1      505.88      482.24     15.97 o 
   1  11   1     1560.80     1461.54     46.21 o 
   2  11   1       24.16       30.46      3.62 o 
   3  11   1        0.12        1.04      3.09 o 
   4  11   1       10.10        4.64      5.42 o 
   5  11   1       27.01       14.97      8.93 o 
  -5  12   1       53.29       50.32     14.43 o 
  -4  12   1        7.50        2.63      4.81 o 
  -3  12   1        3.41        3.60      2.95 o 
  -2  12   1      353.85      379.93     13.99 o 
  -1  12   1       70.05       70.18      5.72 o 
   0  12   1     1844.78     1655.78     46.18 o 
   1  12   1      186.98      178.65      6.30 o 
   2  12   1      703.60      694.44     21.17 o 
   3  12   1        6.06        5.38      3.41 o 
   4  12   1       10.66        9.70      4.69 o 
   5  12   1        0.64        4.23      8.72 o 
  -5  13   1        4.64        0.71      6.71 o 
  -4  13   1        0.11        5.89      5.05 o 
  -3  13   1       20.34       20.02      4.48 o 
  -2  13   1      813.24      755.79     25.65 o 
  -1  13   1       63.06       56.94      4.39 o 
   0  13   1       21.01       23.61      2.28 o 
   1  13   1      133.38      141.87      5.47 o 
   2  13   1     1000.05     1059.30     31.05 o 
   3  13   1       27.28       38.63      5.10 o 
   4  13   1        0.78        1.41      4.67 o 
   5  13   1        8.45       13.64      7.07 o 
  -5  14   1        0.46        1.14      7.57 o 
  -4  14   1        3.70       13.71      7.47 o 
  -3  14   1       11.76       18.60      4.56 o 
  -2  14   1      174.49      186.72      9.58 o 
  -1  14   1      293.68      312.01     11.12 o 
   0  14   1      128.22      138.37      5.09 o 
   1  14   1      602.72      531.31     16.12 o 
   2  14   1      286.76      303.56     10.54 o 
   3  14   1        5.43        7.31      3.74 o 
   4  14   1       14.80       16.06      5.13 o 
   5  14   1       17.59        4.20      8.54 o 
  -5  15   1       14.16       21.38      8.17 o 
  -4  15   1        0.65       13.46      8.14 o 
  -3  15   1       23.79       29.00      5.01 o 
  -2  15   1      480.45      478.71     17.15 o 
  -1  15   1        6.56        4.82      1.64 o 
   0  15   1      122.02      116.39      4.82 o 
   1  15   1      224.69      200.10      7.89 o 
   2  15   1     1268.06     1163.20     34.11 o 
   3  15   1       10.78        7.68      3.78 o 
   4  15   1       24.55       19.73      5.91 o 
   5  15   1        1.69        1.41      7.89 o 
  -5  16   1        9.03        1.18      6.64 o 
  -4  16   1        7.77        1.05      5.34 o 
  -3  16   1        6.69       16.70      4.66 o 
  -2  16   1       91.29       95.91      8.18 o 
  -1  16   1      400.37      413.71     14.45 o 
   0  16   1      438.25      395.42     12.12 o 
   1  16   1     1382.82     1306.65     37.44 o 
   2  16   1      912.18      894.96     30.37 o 
   3  16   1        8.35        5.46      5.55 o 
   4  16   1        3.41        3.33      4.82 o 
   5  16   1        3.78       -4.07      8.00 o 
  -5  17   1        0.17       -1.21      6.61 o 
  -4  17   1        0.83       -3.30      5.16 o 
  -3  17   1        8.72       -0.56      3.69 o 
  -2  17   1      103.29      128.99      8.29 o 
  -1  17   1     1048.98     1045.78     30.25 o 
   0  17   1      163.52      169.55      6.14 o 
   1  17   1       40.29       43.44      3.17 o 
   2  17   1      116.35      143.13     16.62 o 
   3  17   1       14.00       15.00      4.31 o 
   4  17   1        0.06       -0.72     14.04 o 
   5  17   1        1.36       -5.92      8.37 o 
  -5  18   1        0.94       15.75      7.60 o 
  -4  18   1       15.88        4.66      5.85 o 
  -3  18   1       32.03       33.74      4.88 o 
  -2  18   1      532.07      555.65     19.79 o 
  -1  18   1      414.65      424.24     15.37 o 
   0  18   1        9.86        9.76      1.97 o 
   1  18   1        7.46        5.83      1.97 o 
   2  18   1      368.48      336.42     15.32 o 
   3  18   1       32.80       25.30      5.44 o 
   4  18   1       11.60        2.57      6.35 o 
   5  18   1        1.07        0.44      6.78 o 
  -5  19   1        2.77       13.33      7.86 o 
  -4  19   1      102.56      103.73     15.45 o 
  -3  19   1       30.09       39.45      7.24 o 
  -2  19   1       62.95       69.69      5.30 o 
  -1  19   1       48.24       50.49      3.29 o 
   0  19   1      176.38      158.61      6.03 o 
   1  19   1      189.91      166.11      6.60 o 
   2  19   1       78.88       97.38      6.67 o 
   3  19   1       24.81       30.27      7.34 o 
   4  19   1        0.30        3.10      6.99 o 
   5  19   1        0.40        9.45      7.64 o 
  -5  20   1        2.11       17.71      8.03 o 
  -4  20   1       10.63       10.72      6.41 o 
  -3  20   1        2.19       -1.87      3.33 o 
  -2  20   1       19.32       15.69      3.56 o 
  -1  20   1     1081.27     1090.17     35.65 o 
   0  20   1       82.29       81.14      7.30 o 
   1  20   1      147.73      143.80      6.20 o 
   2  20   1        4.37        2.02      3.04 o 
   3  20   1      273.15      267.58     15.09 o 
   4  20   1       12.88        3.68      6.19 o 
   5  20   1        0.50       12.20      7.89 o 
  -5  21   1        8.65        4.69      7.64 o 
  -4  21   1        6.32        8.48      6.70 o 
  -3  21   1       60.00       59.53      5.94 o 
  -2  21   1       36.36       46.52      5.32 o 
  -1  21   1      131.53      136.98      5.94 o 
   0  21   1      106.75      115.40      5.30 o 
   1  21   1        7.49        6.92      2.16 o 
   2  21   1      128.18      139.00      9.05 o 
   3  21   1        1.11       10.83      4.74 o 
   4  21   1        0.66       -8.12      5.49 o 
   5  21   1        0.24       14.28      8.20 o 
  -5  22   1       18.36       17.78     10.41 o 
  -4  22   1       35.66       21.20      9.76 o 
  -3  22   1       52.10       57.75      7.62 o 
  -2  22   1        8.04       13.11      3.41 o 
  -1  22   1        1.80        1.48      2.83 o 
   0  22   1      154.22      140.72      6.03 o 
   1  22   1       13.69       18.20      4.76 o 
   2  22   1       70.28       67.77      5.98 o 
   3  22   1       64.35       77.30     15.19 o 
   4  22   1        0.04        7.08      6.04 o 
   5  22   1        3.59        9.73      7.74 o 
  -5  23   1        0.01        6.69      8.03 o 
  -4  23   1       10.52       22.61      7.62 o 
  -3  23   1        7.02        9.73      5.43 o 
  -2  23   1        0.03       -0.51      3.98 o 
  -1  23   1      165.07      163.29     11.34 o 
   0  23   1      259.34      248.72      8.78 o 
   1  23   1        2.91        1.69      2.28 o 
   2  23   1       62.89       70.34      6.14 o 
   3  23   1      609.25      563.83     30.89 o 
   4  23   1       14.60       11.51      6.02 o 
   5  23   1        3.12        6.01      7.81 o 
  -5  24   1        0.04       -0.86      7.25 o 
  -4  24   1        1.85        0.00      5.87 o 
  -3  24   1        0.61       -1.40      4.21 o 
  -2  24   1        1.43        1.02      2.82 o 
  -1  24   1       59.73       80.00      5.87 o 
   0  24   1      137.75      142.31      6.27 o 
   1  24   1      120.62      122.05      6.12 o 
   2  24   1      178.39      193.70     10.14 o 
   3  24   1       39.47       47.82      7.24 o 
   4  24   1        0.64        0.34      6.04 o 
   5  24   1        0.34        3.68      7.84 o 
  -5  25   1        0.59       -3.47      7.67 o 
  -4  25   1        0.02       -0.43      5.70 o 
  -3  25   1        3.60        4.38      4.84 o 
  -2  25   1       54.96       65.35      8.71 o 
  -1  25   1      139.90      151.75      8.00 o 
   0  25   1      361.11      341.33     11.98 o 
   1  25   1        7.63        9.72      3.01 o 
   2  25   1       69.91       75.99      6.53 o 
   3  25   1        4.87       11.80      5.84 o 
   4  25   1       10.86       15.97      7.06 o 
   5  25   1        6.76        3.29      8.11 o 
  -5  26   1        0.19       -3.10     11.27 o 
  -4  26   1        0.29       12.56      6.80 o 
  -3  26   1       94.61       85.40     13.82 o 
  -2  26   1       30.94       32.74      4.77 o 
  -1  26   1       76.37       80.87      5.83 o 
   0  26   1       43.09       47.73      3.83 o 
   1  26   1       60.73       56.06      5.89 o 
   2  26   1        2.69        3.16      3.69 o 
   3  26   1      100.59      101.85     19.24 o 
   4  26   1        7.30       -6.76      5.71 o 
   5  26   1        0.55       10.03      8.61 o 
  -5  27   1        3.11       12.69      8.57 o 
  -4  27   1        4.18        6.31      6.43 o 
  -3  27   1       78.35       69.40      8.90 o 
  -2  27   1        1.83        8.06      3.78 o 
  -1  27   1       14.55       12.08      3.37 o 
   0  27   1      267.28      271.32      9.76 o 
   1  27   1        4.67        1.65      3.33 o 
   2  27   1       34.64       37.33      5.26 o 
   3  27   1        6.82       12.13      5.86 o 
   4  27   1       12.94       23.42      9.54 o 
  -5  28   1        0.40       -2.17      7.70 o 
  -4  28   1       38.01       27.66      9.61 o 
  -3  28   1        3.06        5.73      5.35 o 
  -2  28   1       25.79       26.97      4.63 o 
  -1  28   1        3.56       -0.02      2.98 o 
   0  28   1      290.18      266.29      9.73 o 
   1  28   1       39.83       42.68      5.69 o 
   2  28   1        0.06       -5.32      6.88 o 
   3  28   1        3.25       -1.57      5.29 o 
   4  28   1       26.15        8.51      6.85 o 
  -4  29   1        3.30        4.40      9.23 o 
  -3  29   1       22.70       14.62      5.92 o 
  -2  29   1       15.77        9.68      4.86 o 
  -1  29   1        0.10        2.17      3.25 o 
   0  29   1       12.15       16.92      4.16 o 
   1  29   1      139.95      132.95     13.58 o 
   2  29   1       13.93       12.72      5.31 o 
   3  29   1        5.16       11.31      6.07 o 
   4  29   1       11.46       29.07      8.44 o 
  -4  30   1       22.89       17.68      7.47 o 
  -3  30   1       38.51        5.83      5.47 o 
  -2  30   1       13.47       11.31      4.90 o 
  -1  30   1        3.54        3.52      3.44 o 
   0  30   1        1.16        0.39      2.94 o 
   1  30   1        1.68       14.64      5.18 o 
   2  30   1       27.33       34.71      6.60 o 
   3  30   1       42.73       48.74      8.21 o 
   4  30   1       28.79       34.50      8.47 o 
  -4  31   1        0.44        8.90      6.69 o 
  -3  31   1        9.22        1.57      5.46 o 
  -2  31   1        4.72        7.97      4.94 o 
  -1  31   1       11.07       13.06      3.90 o 
   0  31   1       22.54       22.09      4.74 o 
   1  31   1      202.80      182.76     11.98 o 
   2  31   1       18.31       15.40      5.79 o 
   3  31   1        8.87       11.23      5.88 o 
   4  31   1       75.55       70.93     12.91 o 
  -4  32   1        3.16        1.50      6.77 o 
  -3  32   1        6.78       14.01      6.02 o 
  -2  32   1        1.24        0.02      4.67 o 
  -1  32   1       28.99       33.38      5.89 o 
   0  32   1        8.40       17.97      4.20 o 
   1  32   1        3.56        7.90      4.63 o 
   2  32   1       48.02       46.01      7.27 o 
   3  32   1        2.15        0.73      6.06 o 
   4  32   1        8.48       19.59      8.07 o 
  -4  33   1        3.70        1.88      6.89 o 
  -3  33   1        0.14        0.47      5.07 o 
  -2  33   1       17.56       18.17      5.95 o 
  -1  33   1       27.37       30.57      4.90 o 
   0  33   1       50.87       46.53      6.28 o 
   1  33   1       66.75       56.62     15.75 o 
   2  33   1        4.79       12.10      5.59 o 
   3  33   1        0.69        4.03      5.85 o 
   4  33   1       47.68       63.21     10.12 o 
  -4  34   1        3.65       -2.44      6.10 o 
  -3  34   1        8.67       12.88      8.72 o 
  -2  34   1       43.48       49.85      9.59 o 
  -1  34   1        1.39       -1.60      4.63 o 
   0  34   1        2.12        7.75      4.81 o 
   1  34   1        0.57        2.37      5.78 o 
   2  34   1        1.44        8.21      5.53 o 
   3  34   1       11.51       13.38      6.22 o 
   4  34   1        9.62       18.85      7.74 o 
  -4  35   1        4.83        6.12      7.52 o 
  -3  35   1       10.59       18.84      6.80 o 
  -2  35   1        9.30       13.72      5.86 o 
  -1  35   1        7.91        7.73      4.16 o 
   0  35   1       39.00       42.07      6.53 o 
   1  35   1      128.68      136.32     13.05 o 
   2  35   1        0.08        4.14      8.14 o 
   3  35   1        2.35       -1.00      6.08 o 
   4  35   1        0.34       -0.14     12.03 o 
  -4  36   1        0.36        3.71      7.03 o 
  -3  36   1       18.75       18.75      7.12 o 
  -2  36   1        5.86        3.79      5.18 o 
  -1  36   1        6.93       15.07      4.75 o 
   0  36   1       42.61       37.33     11.42 o 
   1  36   1       30.34       40.42     13.91 o 
   2  36   1        2.71        6.55     11.42 o 
   3  36   1        0.01        4.32      6.00 o 
   4  36   1        8.53       13.96      8.36 o 
  -4  37   1        0.19        9.91      7.55 o 
  -3  37   1        1.89       -0.96      6.34 o 
  -2  37   1       47.57       33.28      7.09 o 
  -1  37   1        1.70       -2.75      4.33 o 
   0  37   1       12.89       13.48      6.75 o 
   1  37   1       14.05       23.62     12.86 o 
   2  37   1        1.05       -2.76      7.25 o 
   3  37   1        9.02        6.23      6.44 o 
  -3  38   1       12.39        4.66      6.67 o 
  -2  38   1       20.23       22.23      6.87 o 
  -1  38   1        0.08       -2.54      4.09 o 
   0  38   1       15.84       18.37     11.29 o 
   1  38   1       24.26       17.32     12.60 o 
   2  38   1        0.10       -0.83     11.29 o 
   3  38   1        6.62       14.04      7.24 o 
  -3  39   1        0.64       -2.89      6.35 o 
  -2  39   1        3.45       -0.80      5.68 o 
  -1  39   1        0.04        5.87      5.62 o 
   0  39   1       41.93       41.73     13.39 o 
   1  39   1       37.25       45.14     16.01 o 
   2  39   1       10.65        6.99      9.97 o 
   3  39   1        0.94       12.82      9.77 o 
  -3  40   1        0.05        6.40      6.85 o 
  -2  40   1        1.14       -8.30      5.53 o 
  -1  40   1        1.11       -0.06      5.69 o 
   0  40   1       42.11       34.38     13.39 o 
   1  40   1        0.04       24.15     13.39 o 
   2  40   1       36.44       28.09     10.50 o 
   3  40   1        1.79       16.60     12.86 o 
  -3  41   1        0.89       -2.94      6.82 o 
  -2  41   1        4.02        6.07     10.20 o 
  -1  41   1       29.66       21.52      6.59 o 
   0  41   1        2.83       13.91     12.34 o 
   1  41   1        0.27       13.65     12.60 o 
   2  41   1        3.55       10.24     14.43 o 
   3  41   1       11.04        6.59     10.05 o 
  -3  42   1        0.88        9.72      7.31 o 
  -2  42   1        1.49       -8.67      5.78 o 
  -1  42   1       16.58       14.41     15.88 o 
   0  42   1        4.39       -7.09     10.50 o 
   1  42   1        0.39       -1.31     13.39 o 
   2  42   1        3.42       11.55     15.75 o 
   3  42   1        0.15       14.45     16.93 o 
  -2  43   1        0.81       -5.31      6.20 o 
   0  43   1        2.77       -2.62     12.07 o 
   1  43   1        1.72        8.40     13.91 o 
   2  43   1       20.42       16.27     17.06 o 
  -2  44   1        7.54        5.63      7.76 o 
   0  44   1        1.29        6.56     13.91 o 
   1  44   1        0.42       -5.77     13.12 o 
   2  44   1        0.41      -19.68     14.17 o 
  -2  45   1        3.52       -0.92      6.69 o 
   0  45   1        9.42        5.51     14.43 o 
   1  45   1        0.09       -3.94     14.17 o 
   2  45   1        3.90       -6.82     14.43 o 
  -2  46   1        0.09       -2.40      7.17 o 
   1  46   1        0.02       -3.94     13.12 o 
   1  47   1        1.98       10.24     16.53 o 
  -4   0   2      211.63      207.38     20.73 o 
  -2   0   2      103.27      102.95      9.19 o 
   0   0   2      167.58      168.33      8.81 o 
   2   0   2     1307.47     1178.37     54.64 o 
   4   0   2        5.78       11.02      9.19 o 
  -5   1   2       29.28       34.78     10.19 o 
  -4   1   2        0.45        7.37      4.66 o 
  -3   1   2       14.58       13.39      3.51 o 
  -2   1   2      151.04      159.66      7.18 o 
  -1   1   2        7.26       12.64      3.35 o 
   0   1   2        2.14        0.04      1.24 o 
   1   1   2     1042.58      992.78     32.14 o 
   2   1   2       16.39       28.38      3.23 o 
   3   1   2        0.07        3.75      2.25 o 
   4   1   2       13.36       -0.04      6.01 o 
   5   1   2       30.28       44.82     10.94 o 
  -6   2   2        4.04       24.41     16.53 o 
  -5   2   2       14.28       19.61     15.35 o 
  -4   2   2        3.53       11.09      4.44 o 
  -3   2   2      125.02      123.35      7.48 o 
  -2   2   2      563.06      571.54     22.53 o 
  -1   2   2     1215.19     1135.47     36.37 o 
   0   2   2      285.47      258.84      9.05 o 
   1   2   2        4.16        7.07      6.43 o 
   2   2   2       22.40       29.10      4.89 o 
   3   2   2       53.99       56.19      4.40 o 
   4   2   2        5.13        5.78      6.20 o 
   5   2   2      235.81      189.92     34.25 o 
  -6   3   2        3.51       17.58     13.39 o 
  -5   3   2       20.21       16.26      8.86 o 
  -4   3   2        0.98        7.21      5.04 o 
  -3   3   2       14.80       20.01      4.43 o 
  -2   3   2        2.20        4.03      2.06 o 
  -1   3   2     3262.68     3164.51     98.97 o 
   0   3   2     1707.48     1619.96     51.05 o 
   1   3   2      678.57      571.47     19.21 o 
   2   3   2      553.31      556.20     19.45 o 
   3   3   2       30.23       34.90      4.38 o 
   4   3   2       15.27       16.36     13.52 o 
   5   3   2        4.42       21.07      9.04 o 
  -6   4   2        2.02        9.71     14.70 o 
  -5   4   2       35.76       44.44      8.30 o 
  -4   4   2       54.19       46.19      6.82 o 
  -3   4   2       32.66       37.81      5.15 o 
  -2   4   2      137.41      148.70      7.80 o 
  -1   4   2      165.40      185.28     17.57 o 
   0   4   2       91.94      109.56      5.24 o 
   1   4   2       55.85       75.07      8.60 o 
   2   4   2      276.68      236.73      9.81 o 
   3   4   2        0.90        2.27      2.91 o 
   4   4   2       11.54       18.55      7.23 o 
   5   4   2        1.97        5.77     12.86 o 
  -6   5   2       23.46       17.32     16.53 o 
  -5   5   2       26.17       21.49     11.33 o 
  -4   5   2        0.27        5.00      4.83 o 
  -3   5   2       83.30       84.66      6.04 o 
  -2   5   2       59.02       60.23      7.27 o 
  -1   5   2      203.61      194.17      7.35 o 
   0   5   2     1362.23     1273.88     46.62 o 
   1   5   2      867.91      767.56     29.39 o 
   2   5   2      102.04       95.25      4.78 o 
   3   5   2       39.95       41.82      4.74 o 
   4   5   2      139.45      115.06     13.08 o 
   5   5   2       21.90       25.73     10.57 o 
  -6   6   2        0.07       15.75     15.22 o 
  -5   6   2        5.51       15.04      6.60 o 
  -4   6   2        3.13       11.13      5.35 o 
  -3   6   2       23.17       22.26      3.92 o 
  -2   6   2       71.16       68.75      4.46 o 
  -1   6   2      188.19      208.70      9.38 o 
   0   6   2     1736.92     1681.58     61.22 o 
   1   6   2      228.39      260.65     11.46 o 
   2   6   2       28.13       25.70      3.13 o 
   3   6   2       35.97       35.36      4.48 o 
   4   6   2      162.91      145.77     11.72 o 
   5   6   2        1.46       15.05      8.82 o 
  -6   7   2        3.54       18.37     15.22 o 
  -5   7   2       35.11       41.47     13.73 o 
  -4   7   2       56.89       56.69     11.94 o 
  -3   7   2        0.87        3.05      3.05 o 
  -2   7   2       91.69      101.86      5.41 o 
  -1   7   2       14.89       22.90      4.72 o 
   0   7   2      352.85      333.28     11.51 o 
   1   7   2     1082.71      981.35     37.22 o 
   2   7   2      180.18      200.96      7.67 o 
   3   7   2       40.94       34.79      5.91 o 
   4   7   2       11.80       33.36      8.11 o 
   5   7   2        1.63       21.47      9.64 o 
  -6   8   2       11.76       22.05     15.48 o 
  -5   8   2        8.74        8.72      6.66 o 
  -4   8   2       34.33       34.25      6.16 o 
  -3   8   2       63.15       70.74      8.75 o 
  -2   8   2        1.87        2.15      2.12 o 
  -1   8   2        3.48        3.01      2.82 o 
   0   8   2        3.87        2.27      1.86 o 
   1   8   2      516.04      492.29     19.85 o 
   2   8   2      168.65      153.73      7.20 o 
   3   8   2       91.46       92.97      6.73 o 
   4   8   2      237.30      217.02     11.58 o 
   5   8   2       21.94       24.79     10.48 o 
  -6   9   2        6.89       18.50     11.81 o 
  -5   9   2        3.61        2.25      6.24 o 
  -4   9   2       28.20       29.77      6.44 o 
  -3   9   2      129.55      130.58      9.87 o 
  -2   9   2      314.85      297.33     11.22 o 
  -1   9   2      138.26      127.28      6.74 o 
   0   9   2      618.12      621.03     20.47 o 
   1   9   2      224.03      215.31     10.10 o 
   2   9   2        0.07        4.74      2.40 o 
   3   9   2       15.43       16.02      3.96 o 
   4   9   2      282.75      260.21     13.06 o 
   5   9   2       37.09       40.90     16.67 o 
  -5  10   2        0.02        6.08      8.48 o 
  -4  10   2        5.01        8.05      5.43 o 
  -3  10   2       85.74       88.00      8.27 o 
  -2  10   2      240.26      247.22     12.20 o 
  -1  10   2       60.58       61.30      4.53 o 
   0  10   2        0.71        1.51      1.39 o 
   1  10   2        4.80        9.95      2.83 o 
   2  10   2       15.64       24.85      4.96 o 
   3  10   2        6.47       11.44      3.79 o 
   4  10   2      144.16      143.26      9.64 o 
   5  10   2        0.26        2.26      8.22 o 
  -5  11   2        2.59       19.60      8.44 o 
  -4  11   2       15.87       17.71      6.01 o 
  -3  11   2       17.80       36.28      7.81 o 
  -2  11   2      744.94      668.42     22.82 o 
  -1  11   2      383.50      349.70     14.69 o 
   0  11   2     1489.97     1345.72     42.94 o 
   1  11   2      444.15      420.30     17.53 o 
   2  11   2       72.96       72.82      5.36 o 
   3  11   2      109.45      126.80      8.19 o 
   4  11   2        0.41       10.05      4.92 o 
   5  11   2        1.50        3.51     11.15 o 
  -5  12   2       14.39       32.89     10.27 o 
  -4  12   2       54.76       56.19      7.99 o 
  -3  12   2      189.35      186.62     11.39 o 
  -2  12   2       71.19       63.17      7.09 o 
  -1  12   2       67.77       63.30      4.82 o 
   0  12   2      655.86      642.00     21.32 o 
   1  12   2      567.80      468.60     19.29 o 
   2  12   2       11.52       11.15      3.37 o 
   3  12   2      198.82      200.25     10.59 o 
   4  12   2        1.82       -0.38      6.06 o 
   5  12   2        0.08        9.50      8.74 o 
  -5  13   2        8.97        0.63      7.94 o 
  -4  13   2       28.02       57.73      7.79 o 
  -3  13   2       44.30       66.79     12.40 o 
  -2  13   2        4.91       10.56      3.76 o 
  -1  13   2       78.03       79.76      7.43 o 
   0  13   2      142.98      141.49      5.96 o 
   1  13   2        7.03        9.11      2.97 o 
   2  13   2        2.35        5.21      2.73 o 
   3  13   2      361.01      353.55     14.71 o 
   4  13   2       16.27       15.06      5.33 o 
   5  13   2        1.25       -5.12      9.17 o 
  -5  14   2        3.07       12.22      9.07 o 
  -4  14   2        3.82        5.78      5.11 o 
  -3  14   2       41.00       40.41      5.97 o 
  -2  14   2       23.42       17.77      3.66 o 
  -1  14   2       40.06       30.22      3.71 o 
   0  14   2      318.46      286.54     12.44 o 
   1  14   2      433.12      441.37     20.40 o 
   2  14   2        1.98        0.32      2.49 o 
   3  14   2       17.80       18.12      4.39 o 
   4  14   2       12.11       16.13      5.52 o 
   5  14   2        0.07       -1.53      8.90 o 
  -5  15   2        1.23        3.18     12.07 o 
  -4  15   2       30.50       33.78      6.77 o 
  -3  15   2       30.02       30.77      6.73 o 
  -2  15   2        7.76       11.32      3.24 o 
  -1  15   2       22.09       21.50      4.63 o 
   0  15   2      839.42      825.06     27.19 o 
   1  15   2       30.93       41.02      5.15 o 
   2  15   2        5.10        6.18      3.16 o 
   3  15   2      104.84      137.86     12.25 o 
   4  15   2       20.94       18.49      5.67 o 
   5  15   2        3.91       21.26     14.96 o 
  -5  16   2        8.61       18.11     10.50 o 
  -4  16   2        9.28        7.53      4.95 o 
  -3  16   2        3.42        2.93      3.93 o 
  -2  16   2       43.71       37.24      6.07 o 
  -1  16   2      102.50       95.40      6.26 o 
   0  16   2      136.50      159.76      7.91 o 
   1  16   2      107.15      104.96      5.24 o 
   2  16   2       11.79       16.73      3.64 o 
   3  16   2     1046.85      923.09     32.32 o 
   4  16   2      120.22      120.30     16.44 o 
   5  16   2        1.87       -1.02     10.63 o 
  -5  17   2        1.22       -2.91      8.51 o 
  -4  17   2       32.39       34.68      6.98 o 
  -3  17   2       67.85       71.21      7.43 o 
  -2  17   2       19.45       17.29      3.77 o 
  -1  17   2        5.13       11.53      3.00 o 
   0  17   2      149.86      136.55      6.23 o 
   1  17   2        3.75        3.57      1.44 o 
   2  17   2       17.59       20.50      3.96 o 
   3  17   2      638.52      594.25     22.41 o 
   4  17   2       65.53       65.85      7.57 o 
   5  17   2        0.30       -6.64      8.70 o 
  -5  18   2        2.66        9.62      9.68 o 
  -4  18   2        9.44        3.52      4.97 o 
  -3  18   2        3.40       13.58      4.63 o 
  -2  18   2      102.10      114.63      7.93 o 
  -1  18   2       20.54       28.33      6.75 o 
   0  18   2       15.51       14.17      2.58 o 
   1  18   2       12.35        4.89      3.05 o 
   2  18   2        0.28       -1.94      2.92 o 
   3  18   2        1.10        7.30      7.54 o 
   4  18   2       17.92       22.56      5.95 o 
   5  18   2        0.00      -12.45      8.70 o 
  -5  19   2        0.08        5.01      6.98 o 
  -4  19   2        1.83       11.34      8.55 o 
  -3  19   2      138.09      144.83     10.33 o 
  -2  19   2        0.97        0.28      2.77 o 
  -1  19   2      940.16      911.49     35.45 o 
   0  19   2        4.41        4.44      2.76 o 
   1  19   2       22.11       18.30      4.75 o 
   2  19   2       19.79       19.07      4.88 o 
   3  19   2        5.44        9.97      4.53 o 
   4  19   2        4.97       11.83      5.42 o 
   5  19   2        0.54       -6.58      8.79 o 
  -5  20   2        0.14        0.83      7.48 o 
  -4  20   2      100.28      109.57     14.57 o 
  -3  20   2      152.00      141.07     13.76 o 
  -2  20   2        2.24        0.25      3.05 o 
  -1  20   2        3.18       17.79      4.44 o 
   0  20   2       53.61       49.70      5.97 o 
   1  20   2        3.03       -1.10      7.61 o 
   2  20   2      359.74      351.95     17.06 o 
   3  20   2        0.39       -3.91      3.95 o 
   4  20   2        1.45        0.79      5.03 o 
   5  20   2        0.01       -2.34      8.95 o 
  -5  21   2        2.38        0.38      8.57 o 
  -4  21   2        0.98        9.27      7.70 o 
  -3  21   2        1.26        0.91      5.53 o 
  -2  21   2       10.66       10.05      3.78 o 
  -1  21   2       59.09       61.19      5.52 o 
   0  21   2      161.97      161.71      7.69 o 
   1  21   2       63.07       69.75      7.87 o 
   2  21   2      177.92      196.59     12.27 o 
   3  21   2        9.12       12.51      4.83 o 
   4  21   2        0.26       -2.72      6.08 o 
   5  21   2        0.03        8.09      9.26 o 
  -5  22   2        3.49        7.08      7.67 o 
  -4  22   2        1.22       -0.58      7.12 o 
  -3  22   2        3.88        3.36      4.20 o 
  -2  22   2       50.77       47.09      6.83 o 
  -1  22   2      337.91      345.08     15.65 o 
   0  22   2      159.91      172.42      6.83 o 
   1  22   2        2.32        1.59      3.19 o 
   2  22   2        0.06       13.13      5.56 o 
   3  22   2       37.43       40.20      6.36 o 
   4  22   2       16.03        3.03      7.42 o 
   5  22   2        3.94       -3.96      8.99 o 
  -5  23   2        1.69       -8.53      8.20 o 
  -4  23   2        9.40       14.90      6.62 o 
  -3  23   2       10.75        6.92      4.66 o 
  -2  23   2        3.14        1.72      3.31 o 
  -1  23   2      148.54      149.10      8.75 o 
   0  23   2        5.54        7.69      2.37 o 
   1  23   2        1.12        0.37      3.23 o 
   2  23   2      772.91      741.69     38.21 o 
   3  23   2       89.14       97.33      9.45 o 
   4  23   2        0.01        2.66      7.25 o 
   5  23   2        0.07       15.27     11.18 o 
  -5  24   2        0.00       -3.90      7.10 o 
  -4  24   2        0.01        2.97      5.88 o 
  -3  24   2        0.45       -7.22      5.04 o 
  -2  24   2       30.79       25.55      5.01 o 
  -1  24   2       32.36       44.49      4.53 o 
   0  24   2        5.78        6.08      2.34 o 
   1  24   2       17.56       14.17      4.17 o 
   2  24   2     1198.59     1161.81     46.30 o 
   3  24   2      177.16      157.55     11.93 o 
   4  24   2        0.46        2.68     13.91 o 
   5  24   2       11.21       26.07      9.28 o 
  -5  25   2       13.26       15.40      8.36 o 
  -4  25   2       12.08        8.25      6.55 o 
  -3  25   2        5.35        9.49      4.06 o 
  -2  25   2       26.75       28.86      6.02 o 
  -1  25   2        7.18        6.11      3.11 o 
   0  25   2        0.28       -0.81      2.69 o 
   1  25   2       39.73       30.13      9.23 o 
   2  25   2      167.63      222.83     13.72 o 
   3  25   2       22.92       30.89      6.09 o 
   4  25   2        6.26        9.69      8.42 o 
  -5  26   2        0.29       -4.58      7.11 o 
  -4  26   2        0.18        2.79      6.33 o 
  -3  26   2       13.77       12.54      4.49 o 
  -2  26   2        0.00        5.25      3.86 o 
  -1  26   2        5.94        5.11      3.26 o 
   0  26   2        9.50       11.82      3.21 o 
   1  26   2        0.07       -1.26      3.35 o 
   2  26   2       26.69       52.85      8.33 o 
   3  26   2       15.56        9.50      9.60 o 
   4  26   2        2.87       14.70      7.40 o 
  -5  27   2        0.67        0.18      7.71 o 
  -4  27   2        2.47        4.62      6.45 o 
  -3  27   2       26.97       19.16      4.94 o 
  -2  27   2      315.79      305.98     14.74 o 
  -1  27   2        2.09       -0.48      3.37 o 
   0  27   2       49.46       59.57      4.98 o 
   1  27   2       25.44       30.02      7.14 o 
   2  27   2       44.67       41.28      7.32 o 
   3  27   2        0.01        4.51      5.57 o 
   4  27   2        2.26       -2.79      7.59 o 
  -4  28   2        2.90        7.31      6.64 o 
  -3  28   2       24.36       21.25      8.35 o 
  -2  28   2       27.48       34.56      5.04 o 
  -1  28   2       64.63       66.69      6.17 o 
   0  28   2       16.33       17.82      3.76 o 
   1  28   2      211.67      224.16     12.53 o 
   2  28   2        4.06        7.20      5.16 o 
   3  28   2        0.28        6.87      7.50 o 
   4  28   2       10.19       19.66     10.70 o 
  -4  29   2        4.00        1.74      6.25 o 
  -3  29   2        0.18       -6.72      4.88 o 
  -2  29   2      106.58      106.76     12.92 o 
  -1  29   2        5.61        5.97      3.49 o 
   0  29   2       14.57       18.36      3.87 o 
   1  29   2       20.87       26.51      7.24 o 
   2  29   2       12.67       17.84      7.18 o 
   3  29   2       12.50       10.37     18.50 o 
   4  29   2        3.21        5.02     11.02 o 
  -4  30   2        0.51        3.01      6.36 o 
  -3  30   2       10.33       12.09      5.93 o 
  -2  30   2       41.59       55.49      8.30 o 
  -1  30   2       46.12       47.62      7.01 o 
   0  30   2        0.31        3.37      4.28 o 
   1  30   2       85.33       94.14      8.34 o 
   2  30   2       81.36       80.18      8.84 o 
   3  30   2        0.71        8.35      7.79 o 
   4  30   2        8.24       22.58     14.04 o 
  -4  31   2        4.68       14.32      6.99 o 
  -3  31   2        3.39       -3.63      4.95 o 
  -2  31   2       34.74       31.07      5.46 o 
  -1  31   2        8.01        4.93      3.74 o 
   0  31   2       10.74        3.07     10.24 o 
   1  31   2      712.67      697.40     29.27 o 
   2  31   2      162.42      161.61     12.20 o 
   3  31   2        5.64        7.44     16.27 o 
   4  31   2       16.20       13.90     19.29 o 
  -4  32   2        4.91        0.97      6.71 o 
  -3  32   2        8.07        2.26      5.74 o 
  -2  32   2        2.19        0.71      3.81 o 
  -1  32   2        1.82        0.86      3.62 o 
   0  32   2        0.40        0.13      5.00 o 
   1  32   2      488.77      507.03     38.58 o 
   2  32   2       30.65       47.47     10.24 o 
   3  32   2        4.18        8.86      8.37 o 
   4  32   2       17.93       31.50     11.76 o 
  -4  33   2        0.02       -5.58      6.48 o 
  -3  33   2       12.08       13.12      6.42 o 
  -2  33   2        3.28        7.62      4.07 o 
  -1  33   2       20.32       20.84      4.68 o 
   0  33   2        0.33       -2.42      5.11 o 
   1  33   2        0.59       12.05      8.40 o 
   2  33   2        1.79       -7.82      5.83 o 
   3  33   2        1.47        3.14      7.70 o 
   4  33   2       21.95        6.31     10.46 o 
  -4  34   2        0.05       -1.37      6.65 o 
  -3  34   2        7.88        7.94      6.32 o 
  -2  34   2       16.62       19.86      5.21 o 
  -1  34   2       23.78       28.51      6.63 o 
   0  34   2        0.00        5.36      5.64 o 
   1  34   2      109.39      121.61     12.44 o 
   2  34   2        7.24        8.76      7.69 o 
   3  34   2        0.26        8.27      8.17 o 
   4  34   2       11.89        6.74     11.42 o 
  -4  35   2        2.50       -0.34      6.86 o 
  -3  35   2        3.88       10.32      6.33 o 
  -2  35   2       24.80       20.78      5.27 o 
  -1  35   2       19.67       15.61      5.00 o 
   0  35   2       14.28       20.16      6.87 o 
   1  35   2        9.94       21.54      8.53 o 
   2  35   2        0.01        5.20      7.50 o 
   3  35   2        0.00       -5.12     13.65 o 
  -4  36   2        3.69        4.37      7.05 o 
  -3  36   2        3.11        0.93      6.10 o 
  -2  36   2        1.61        1.07      5.93 o 
  -1  36   2        5.70        9.91      4.58 o 
   0  36   2      105.07      129.84     22.57 o 
   1  36   2        6.65       -2.55      6.02 o 
   2  36   2        0.07        2.31      7.12 o 
   3  36   2        0.09        8.49      8.82 o 
  -3  37   2       32.83       26.71      8.13 o 
  -2  37   2        0.04       -2.24      6.22 o 
  -1  37   2        9.97       11.26      4.67 o 
   0  37   2       10.10       28.26      7.63 o 
   1  37   2       20.52       14.96     11.55 o 
   2  37   2       10.25       10.76     12.86 o 
   3  37   2        0.55        6.62     14.30 o 
  -3  38   2       19.50       16.42      7.48 o 
  -2  38   2       16.52       15.24      6.77 o 
  -1  38   2        9.69        0.53      4.89 o 
   0  38   2      136.27      133.80     13.38 o 
   1  38   2       56.04       40.94     15.75 o 
   2  38   2        0.17        2.10     11.29 o 
   3  38   2        0.03       15.91     10.01 o 
  -3  39   2        2.63       13.97      7.54 o 
  -2  39   2        6.40        2.07      6.00 o 
  -1  39   2        0.16       -2.80      5.28 o 
   0  39   2      259.01      252.74     28.35 o 
   1  39   2       31.38       39.89     16.01 o 
   2  39   2        0.01        0.79     13.39 o 
   3  39   2        5.40       13.11     10.35 o 
  -3  40   2        0.00       -3.57      6.41 o 
  -2  40   2        0.74       10.43      6.51 o 
  -1  40   2        0.06        1.44      7.09 o 
   0  40   2       21.74       35.12      8.93 o 
   1  40   2        7.15       -5.25     11.81 o 
   2  40   2        8.24       -6.04     12.34 o 
   3  40   2       28.17       26.13     12.47 o 
  -3  41   2        0.18       -1.21      8.00 o 
  -2  41   2        3.25       11.88      6.29 o 
  -1  41   2        0.86       -6.62      6.57 o 
   0  41   2        7.85       21.39      9.84 o 
   1  41   2        2.69      -15.75     10.50 o 
   2  41   2        2.48       -3.41     14.43 o 
  -3  42   2        0.40       -0.85      8.68 o 
  -2  42   2        0.67       -0.68      6.30 o 
  -1  42   2        5.09        4.55      7.42 o 
   0  42   2       69.28       94.22     19.42 o 
   1  42   2        7.08       -1.57     13.39 o 
   2  42   2        3.41      -11.29     13.39 o 
  -2  43   2        0.74       -9.09      6.06 o 
  -1  43   2       25.00       35.25      9.44 o 
   0  43   2        1.68       21.78     13.65 o 
   1  43   2        2.71       -4.72     13.12 o 
   2  43   2        0.93       -7.61     15.22 o 
  -2  44   2        0.01        0.45      6.69 o 
  -1  44   2       11.77       30.97     12.60 o 
   0  44   2        0.65       17.32     14.43 o 
   1  44   2        0.59       -1.84     13.39 o 
   2  44   2        0.58       -1.05     15.48 o 
  -2  45   2        0.24       -8.06     16.14 o 
  -1  45   2       40.95       27.56     13.39 o 
   0  45   2       15.40       18.90     14.43 o 
   1  45   2        0.73        6.30     14.43 o 
  -1  46   2       35.08       43.57     14.43 o 
   0  46   2        6.12       -3.15     13.39 o 
   1  46   2        0.07       -4.72     14.17 o 
   0  47   2        6.85        4.46     13.65 o 
  -3   0   3        2.75       10.76      6.04 o 
  -1   0   3       87.42       77.81      6.24 o 
   1   0   3       61.50      102.68     11.68 o 
   3   0   3       46.66       44.88     11.81 o 
   5   0   3      322.15      339.62     38.58 o 
  -6   1   3        7.49        4.40      9.37 o 
  -4   1   3      102.93       94.45     12.99 o 
  -3   1   3       24.95       23.58      4.30 o 
  -2   1   3      613.47      663.92     25.86 o 
  -1   1   3        1.41        9.07      2.03 o 
   0   1   3       35.89       48.43      3.29 o 
   1   1   3      488.07      505.23     17.52 o 
   2   1   3      971.27      939.79     31.80 o 
   3   1   3       41.11       46.93      8.66 o 
   4   1   3       27.30       20.26      7.69 o 
   5   1   3      132.67      126.52     18.11 o 
  -6   2   3        0.06        3.67     13.12 o 
  -5   2   3        8.08       48.82     13.65 o 
  -4   2   3       13.98       16.53      5.88 o 
  -3   2   3       45.18       44.18      4.61 o 
  -2   2   3      869.70      918.86     35.07 o 
  -1   2   3      945.29      928.50     30.37 o 
   0   2   3      143.02      154.49      6.36 o 
   1   2   3      284.13      287.07     10.78 o 
   2   2   3      144.27      205.64     19.28 o 
   3   2   3       11.74       24.85      7.42 o 
   4   2   3        6.65        8.62      7.29 o 
   5   2   3        2.90        8.81      9.23 o 
  -5   3   3        3.53       12.47      8.17 o 
  -4   3   3        0.66        2.11      5.56 o 
  -3   3   3       95.58      101.89      6.82 o 
  -2   3   3      215.87      265.63     20.46 o 
  -1   3   3      862.73      925.18     30.26 o 
   0   3   3      204.54      194.52      7.67 o 
   1   3   3      397.94      467.04     16.55 o 
   2   3   3       49.71       85.22      5.44 o 
   3   3   3       33.17       25.22      7.21 o 
   4   3   3        0.99       10.47      6.86 o 
   5   3   3       10.13        5.87      8.95 o 
  -5   4   3       33.83       48.86     10.34 o 
  -4   4   3       59.84       68.56      9.36 o 
  -3   4   3        0.00        2.15      2.85 o 
  -2   4   3       87.98      119.43      7.50 o 
  -1   4   3        8.39       16.85      2.70 o 
   0   4   3       21.51       24.93      2.54 o 
   1   4   3     1073.21     1106.13     36.14 o 
   2   4   3      714.41      677.91     27.81 o 
   3   4   3       74.74       87.19     11.40 o 
   4   4   3        1.75       12.18      7.87 o 
   5   4   3       26.93       24.34     10.83 o 
  -5   5   3       20.29        6.69      7.21 o 
  -4   5   3       50.63       46.76     13.41 o 
  -3   5   3       50.16       61.69      6.51 o 
  -2   5   3     1391.55     1382.82     44.91 o 
  -1   5   3     1060.48     1125.04     41.86 o 
   0   5   3       27.87       37.14      2.91 o 
   1   5   3       80.84      113.39      5.60 o 
   2   5   3      258.44      271.66     13.39 o 
   3   5   3        0.61        2.77      4.18 o 
   4   5   3      132.68      143.51     23.36 o 
   5   5   3        0.03       -0.79     10.76 o 
  -5   6   3        8.53       16.88      7.22 o 
  -4   6   3       88.36      129.70     13.99 o 
  -3   6   3        4.37       11.12      4.32 o 
  -2   6   3        9.95       25.35     12.90 o 
  -1   6   3     1399.24     1502.46     48.18 o 
   0   6   3     1233.26     1181.25     38.12 o 
   1   6   3      770.43      825.99     27.37 o 
   2   6   3      103.38      102.30      7.78 o 
   3   6   3        0.25        2.31      4.16 o 
   4   6   3       25.18       46.53     19.16 o 
   5   6   3        0.73       -1.88      8.96 o 
  -5   7   3        0.23       11.07      6.57 o 
  -4   7   3      532.10      536.38     24.52 o 
  -3   7   3       60.75       72.61     13.09 o 
  -2   7   3       44.30       41.12      3.52 o 
  -1   7   3      631.47      716.58     23.89 o 
   0   7   3      291.42      315.12     11.41 o 
   1   7   3     1722.24     1775.95     56.81 o 
   2   7   3       21.35       28.04      4.88 o 
   3   7   3        5.69       13.50      8.20 o 
   4   7   3       71.66       98.05     22.70 o 
   5   7   3        1.48        0.57      8.81 o 
  -5   8   3       41.42       42.67      9.92 o 
  -4   8   3      454.79      441.91     21.25 o 
  -3   8   3      505.75      489.34     21.72 o 
  -2   8   3        4.81       -1.36      2.08 o 
  -1   8   3        0.74        5.29      2.69 o 
   0   8   3       67.07       74.75      4.39 o 
   1   8   3      551.67      586.11     23.74 o 
   2   8   3        0.70        5.41      3.43 o 
   3   8   3      397.99      370.46     25.33 o 
   4   8   3      287.13      270.83     30.18 o 
   5   8   3       15.13        6.39     10.05 o 
  -5   9   3        0.05       -5.09      5.62 o 
  -4   9   3       55.27       79.21     10.22 o 
  -3   9   3       98.16      115.79      8.82 o 
  -2   9   3       10.29        8.04      3.17 o 
  -1   9   3      212.53      212.24      8.34 o 
   0   9   3      263.33      250.06      9.48 o 
   1   9   3        8.39       11.15      1.90 o 
   2   9   3       12.97       13.06      3.90 o 
   3   9   3        5.80       10.63      5.17 o 
   4   9   3      360.52      326.76     37.14 o 
   5   9   3        4.34       25.69     11.13 o 
  -5  10   3       12.82        0.11      6.13 o 
  -4  10   3      161.69      149.61     17.63 o 
  -3  10   3      108.94      141.72     13.42 o 
  -2  10   3       49.58       47.04      5.11 o 
  -1  10   3       73.88       74.51      4.74 o 
   0  10   3      795.02      779.61     29.90 o 
   1  10   3        2.26        2.57      2.67 o 
   2  10   3       68.69       76.09      9.66 o 
   3  10   3        0.04        0.26      4.43 o 
   4  10   3        0.21       23.52      8.81 o 
   5  10   3        3.24        1.32      9.19 o 
  -5  11   3        0.06        5.18      9.60 o 
  -4  11   3       21.00       26.27      6.33 o 
  -3  11   3       38.42       50.89     13.80 o 
  -2  11   3       50.37       48.21      6.27 o 
  -1  11   3        8.94        9.60      2.00 o 
   0  11   3      102.93      115.65      6.85 o 
   1  11   3       78.81       86.18      6.41 o 
   2  11   3      102.40      106.42      8.32 o 
   3  11   3       92.07       88.64     10.72 o 
   4  11   3       51.67       31.43     15.09 o 
   5  11   3        7.58       -3.57      9.36 o 
  -5  12   3        0.02        4.44      6.59 o 
  -4  12   3        6.90        0.13      4.93 o 
  -3  12   3       26.67       37.19      6.82 o 
  -2  12   3       13.73       20.14      3.77 o 
  -1  12   3       48.27       47.03      4.55 o 
   0  12   3        1.06        4.62      2.02 o 
   1  12   3       50.16       53.45      5.86 o 
   2  12   3      131.76      125.95     10.32 o 
   3  12   3       30.47       53.49      7.42 o 
   4  12   3        3.80       10.20      6.75 o 
   5  12   3        0.18        3.69      9.83 o 
  -5  13   3        0.59        4.41      6.34 o 
  -4  13   3        0.34       -1.72      4.67 o 
  -3  13   3       87.80      124.84     10.62 o 
  -2  13   3       41.51       38.75      4.93 o 
  -1  13   3      767.84      675.27     26.87 o 
   0  13   3      257.18      308.77     13.56 o 
   1  13   3      251.17      255.96     12.32 o 
   2  13   3        0.10       -3.11      3.17 o 
   3  13   3      196.61      183.08     12.72 o 
   4  13   3        6.25        8.58      6.33 o 
   5  13   3        3.40        2.25      9.34 o 
  -5  14   3        0.32        0.00      6.81 o 
  -4  14   3       12.54       20.20      6.32 o 
  -3  14   3      596.61      625.01     31.52 o 
  -2  14   3      108.55       96.48      7.35 o 
  -1  14   3       20.75       25.06      3.83 o 
   0  14   3     4154.57     4117.59    129.09 o 
   1  14   3        8.66       16.29      3.81 o 
   2  14   3        3.57        2.92      6.05 o 
   3  14   3        0.01       23.38      5.85 o 
   4  14   3        7.13        9.03      6.63 o 
   5  14   3        0.16      -12.55      8.37 o 
  -5  15   3        0.63        2.27      6.23 o 
  -4  15   3       60.78       49.10      7.59 o 
  -3  15   3      944.20      932.97     40.75 o 
  -2  15   3      111.08       97.05      7.28 o 
  -1  15   3      109.61      108.13      7.11 o 
   0  15   3      503.84      504.94     17.64 o 
   1  15   3        9.58       16.86      4.41 o 
   2  15   3       56.64       65.19      9.63 o 
   3  15   3      496.61      504.37     23.79 o 
   4  15   3       38.70       27.50      8.61 o 
   5  15   3        0.02        2.49      9.94 o 
  -5  16   3        0.63        2.79      9.15 o 
  -4  16   3        9.81       10.05      5.51 o 
  -3  16   3      291.07      267.22     14.38 o 
  -2  16   3       88.81       95.47      7.55 o 
  -1  16   3       41.91       38.33      7.49 o 
   0  16   3        0.26        0.42      1.98 o 
   1  16   3       23.51       22.50      4.13 o 
   2  16   3       62.40       62.69     10.38 o 
   3  16   3      679.32      687.13     30.36 o 
   4  16   3        2.08        9.13      7.24 o 
   5  16   3        0.81      -10.67      9.56 o 
  -5  17   3        1.75       -5.62      9.45 o 
  -4  17   3       20.94        9.50      5.25 o 
  -3  17   3       43.03       61.61      7.34 o 
  -2  17   3       25.65       27.41      7.70 o 
  -1  17   3       65.55       51.41      5.09 o 
   0  17   3        3.32        3.22      2.21 o 
   1  17   3        7.85        8.11      3.31 o 
   2  17   3       33.06       27.02      9.53 o 
   3  17   3      120.03      151.67     24.43 o 
   4  17   3        2.79       -2.72      6.33 o 
   5  17   3        5.04      -11.42     17.58 o 
  -5  18   3        9.04        0.24     10.10 o 
  -4  18   3        6.75       12.65      6.13 o 
  -3  18   3      175.91      161.71     19.37 o 
  -2  18   3       23.22       26.08      4.76 o 
  -1  18   3      161.67      152.65     11.47 o 
   0  18   3        3.56        2.26      2.12 o 
   1  18   3      283.72      282.84     13.48 o 
   2  18   3        1.06        0.49      3.77 o 
   3  18   3       21.56       38.55      7.37 o 
   4  18   3        0.15        0.73      6.49 o 
   5  18   3        0.17        1.05     15.48 o 
  -5  19   3        0.57       12.90      9.82 o 
  -4  19   3       24.40       26.38      6.81 o 
  -3  19   3        4.25        6.28      4.55 o 
  -2  19   3        7.95        2.71      3.50 o 
  -1  19   3       77.21       82.00      6.56 o 
   0  19   3       24.56       27.17      3.38 o 
   1  19   3      135.43      126.89     15.25 o 
   2  19   3        2.35        2.60      4.49 o 
   3  19   3       58.17       78.09     13.27 o 
   4  19   3       69.25       58.82     21.60 o 
   5  19   3        1.17       -2.36     14.17 o 
  -5  20   3        0.90       -1.01      9.26 o 
  -4  20   3       43.35       48.82      8.01 o 
  -3  20   3        3.52        5.08      4.54 o 
  -2  20   3        0.11       -1.56      3.17 o 
  -1  20   3       13.34       14.46      4.58 o 
   0  20   3      111.35      108.52      7.95 o 
   1  20   3       49.74       50.92      6.12 o 
   2  20   3        2.19        0.98      4.49 o 
   3  20   3        1.12        1.93      5.75 o 
   4  20   3       12.57       12.80      7.63 o 
  -5  21   3        0.19        0.56      8.76 o 
  -4  21   3       18.72       21.92      6.83 o 
  -3  21   3        4.05        7.75      4.70 o 
  -2  21   3       10.04       20.52     10.10 o 
  -1  21   3      251.93      270.41     13.12 o 
   0  21   3        1.82       -0.08      2.61 o 
   1  21   3      341.26      339.23     23.29 o 
   2  21   3       86.95       98.26      9.44 o 
   3  21   3       14.26       22.23      9.01 o 
   4  21   3        3.93       10.81      7.46 o 
  -5  22   3        1.60       -4.99      9.09 o 
  -4  22   3        1.89        7.73      5.84 o 
  -3  22   3       14.82        8.65      5.32 o 
  -2  22   3      970.43      884.93     35.84 o 
  -1  22   3      177.09      196.35     10.89 o 
   0  22   3       90.91      102.65      8.42 o 
   1  22   3       59.60       80.68     13.57 o 
   2  22   3      192.18      205.21     13.08 o 
   3  22   3        0.08        4.08      5.50 o 
   4  22   3        9.52       13.72      7.97 o 
  -5  23   3        4.17       21.20     10.67 o 
  -4  23   3       11.88       10.58      6.25 o 
  -3  23   3       26.70       22.24      5.95 o 
  -2  23   3      464.39      483.36     21.58 o 
  -1  23   3      294.44      294.46     14.54 o 
   0  23   3        4.71       10.04      4.36 o 
   1  23   3       12.41       16.54      6.37 o 
   2  23   3      733.81      760.29     32.37 o 
   3  23   3       11.15       18.44      6.72 o 
   4  23   3        2.37        8.13      7.40 o 
  -5  24   3       44.49       28.11     13.25 o 
  -4  24   3        1.96        4.97      5.78 o 
  -3  24   3        2.85        4.32      4.78 o 
  -2  24   3        0.19        3.99      4.81 o 
  -1  24   3       43.97       64.40     11.78 o 
   0  24   3        0.49        0.77      3.01 o 
   1  24   3      124.07      111.38     20.73 o 
   2  24   3      365.47      361.40     18.17 o 
   3  24   3        4.77        0.78      5.87 o 
   4  24   3        2.83        4.72      7.62 o 
  -5  25   3        1.16        3.50      7.59 o 
  -4  25   3        0.41       -9.51      7.70 o 
  -3  25   3        6.38       -2.86      4.64 o 
  -2  25   3      120.38      109.59      8.90 o 
  -1  25   3       44.13       49.59      6.07 o 
   0  25   3        0.45        4.60      3.31 o 
   1  25   3        0.00        2.17      4.63 o 
   2  25   3        1.00       15.41      7.75 o 
   3  25   3        3.26       -3.63      5.72 o 
   4  25   3        0.97        6.04     13.12 o 
  -5  26   3        2.07       11.46      8.73 o 
  -4  26   3        6.59       14.64      9.00 o 
  -3  26   3        0.07        0.78      4.96 o 
  -2  26   3       28.17       27.38      5.59 o 
  -1  26   3        9.54        4.61      4.54 o 
   0  26   3       74.65       77.93      8.70 o 
   1  26   3       22.30       26.07      5.45 o 
   2  26   3       36.17       49.50      9.28 o 
   3  26   3        9.37        8.40      8.22 o 
   4  26   3        0.10       30.18     15.75 o 
  -4  27   3        0.73        8.55      9.40 o 
  -3  27   3        0.00        2.94      5.24 o 
  -2  27   3       10.09       11.32      4.69 o 
  -1  27   3        0.28        1.05      4.15 o 
   0  27   3       44.12       50.60      7.47 o 
   1  27   3        5.15        9.79      5.37 o 
   2  27   3        1.57       -5.64      5.84 o 
   3  27   3        1.67        5.48      8.03 o 
   4  27   3        0.21       22.05     15.48 o 
  -4  28   3        0.05        7.20      6.92 o 
  -3  28   3        2.06       -4.29      5.03 o 
  -2  28   3        6.15       12.99      5.01 o 
  -1  28   3        0.03       -0.32      3.34 o 
   0  28   3        0.10       -1.40      4.36 o 
   1  28   3       50.21       41.37      7.81 o 
   2  28   3       16.55       22.61     13.35 o 
   3  28   3        3.05       -1.88      8.22 o 
   4  28   3        0.46       30.49     10.72 o 
  -4  29   3        0.69       -6.42      5.84 o 
  -3  29   3        8.75        9.10      4.76 o 
  -2  29   3       49.36       47.55      5.70 o 
  -1  29   3      224.13      234.64     11.53 o 
   0  29   3        0.69       -6.00      4.36 o 
   1  29   3       25.30       35.57      7.66 o 
   2  29   3       72.03       99.24     12.63 o 
   3  29   3       17.59       20.72      7.88 o 
   4  29   3        0.02       22.71     10.20 o 
  -4  30   3        7.57       12.27      7.43 o 
  -3  30   3       19.83        7.20      7.16 o 
  -2  30   3      118.90      125.25      8.65 o 
  -1  30   3      223.97      250.90     12.13 o 
   0  30   3       22.64       12.27      6.43 o 
   1  30   3      209.64      226.58     17.15 o 
   2  30   3        9.28       19.55      6.57 o 
   3  30   3        0.05        6.63      7.94 o 
   4  30   3        0.57       19.91     11.30 o 
  -4  31   3       14.35       19.22      8.00 o 
  -3  31   3        9.67       11.23      4.97 o 
  -2  31   3        4.29       14.02      4.50 o 
  -1  31   3       75.16       73.25      6.58 o 
   0  31   3        0.14       -3.18      5.16 o 
   1  31   3      282.33      269.06     18.64 o 
   2  31   3       36.86       30.51      7.00 o 
   3  31   3        4.86       15.57      9.09 o 
   4  31   3        6.31       12.23     11.40 o 
  -4  32   3       10.26       12.14      7.77 o 
  -3  32   3        0.09        2.56      4.77 o 
  -2  32   3        6.48        9.40      4.39 o 
  -1  32   3       17.57       20.36      5.50 o 
   0  32   3        7.83        6.07      5.84 o 
   1  32   3       60.47       91.33     11.28 o 
   2  32   3        4.97        5.81      5.90 o 
   3  32   3        6.46       13.02      9.71 o 
  -4  33   3        0.98        9.10      8.50 o 
  -3  33   3        3.09        2.23      5.45 o 
  -2  33   3        1.27        0.21      4.08 o 
  -1  33   3      111.07       98.28      8.76 o 
   0  33   3        1.77       15.02      6.77 o 
   1  33   3       37.54       36.13     12.99 o 
   2  33   3        3.13        7.85      8.92 o 
   3  33   3        0.02       -3.13      7.42 o 
  -4  34   3        2.48       10.02      8.10 o 
  -3  34   3        0.10        0.05      5.83 o 
  -2  34   3        0.23       -3.20      4.16 o 
  -1  34   3        1.36        2.49      4.54 o 
   0  34   3       15.66       19.33      6.84 o 
   1  34   3       31.90       12.18     11.15 o 
   2  34   3        0.04        7.47      8.07 o 
   3  34   3        0.20      -11.37      7.58 o 
  -4  35   3        1.56        8.40      7.32 o 
  -3  35   3        0.67       10.60      9.24 o 
  -2  35   3        0.03        0.07      4.47 o 
  -1  35   3        1.73       -0.80      5.83 o 
   0  35   3        1.73       -0.79      5.64 o 
   1  35   3        0.06       -0.27      6.76 o 
   2  35   3        0.84        9.45     11.81 o 
   3  35   3        2.36       -4.55      8.18 o 
  -3  36   3        4.82       12.37      7.09 o 
  -2  36   3        1.38        2.34      5.11 o 
  -1  36   3        1.14        2.84      6.03 o 
   0  36   3        9.83        6.69      6.50 o 
   1  36   3        2.23        6.44      7.42 o 
   2  36   3        2.70       -0.52     12.60 o 
   3  36   3        6.49       18.83     10.67 o 
  -3  37   3       20.96       18.45      7.19 o 
  -2  37   3        1.94       -2.45      4.45 o 
  -1  37   3        1.08        3.62     10.10 o 
   0  37   3        4.48       13.45      8.66 o 
   1  37   3        0.22       -0.80      9.97 o 
   2  37   3        2.52       22.83     14.96 o 
   3  37   3        2.74        0.26     13.65 o 
  -3  38   3        1.33       12.07      7.10 o 
  -2  38   3        7.29        6.49      6.63 o 
  -1  38   3        3.16        9.71      9.45 o 
   0  38   3      265.90      229.85     34.38 o 
   1  38   3        0.09        6.29      7.74 o 
   2  38   3        1.12       -0.79     12.60 o 
   3  38   3        3.84       -0.26     14.17 o 
  -3  39   3        4.60        8.76      7.77 o 
  -2  39   3        2.57       -1.92      4.85 o 
  -1  39   3        7.04       13.00      7.35 o 
   0  39   3       41.34       74.73     11.25 o 
   1  39   3        9.77       18.95      8.39 o 
   2  39   3        3.71       14.96     14.96 o 
  -3  40   3        5.80       11.34      8.43 o 
  -2  40   3        0.02        5.84      5.92 o 
  -1  40   3        0.24        3.73      7.09 o 
   0  40   3       30.49       32.62      8.82 o 
   1  40   3        0.04       -8.08      7.31 o 
   2  40   3        3.45       18.63     16.01 o 
  -2  41   3        1.46       -1.43     11.29 o 
  -1  41   3        0.93       -5.22      6.59 o 
   0  41   3        0.05       11.18     10.10 o 
   1  41   3        3.27        1.31     12.07 o 
   2  41   3        0.03        4.99     14.96 o 
  -2  42   3        0.55        6.05     10.37 o 
  -1  42   3        0.13        4.25      7.21 o 
   0  42   3       12.37       13.62      8.20 o 
   1  42   3        1.51       -2.62     13.12 o 
   2  42   3        0.11      -17.32     14.17 o 
  -2  43   3        0.01        7.87     12.34 o 
  -1  43   3        0.01        1.85      7.57 o 
   0  43   3        0.20        5.61      8.43 o 
   1  43   3        1.45        7.09     14.70 o 
  -2  44   3        0.03        1.05     12.86 o 
  -1  44   3        2.29       16.77     12.60 o 
   0  44   3        2.30        5.53      8.44 o 
   1  44   3        2.04       21.00     16.01 o 
  -1  45   3        8.25        8.01      8.06 o 
   0  45   3        0.10       17.58     14.70 o 
   1  45   3       11.37       23.36     16.80 o 
   0  46   3        6.08        0.52     13.39 o 
  -4   0   4       22.37       31.49     11.81 o 
  -2   0   4      329.62      331.33     18.09 o 
   0   0   4       71.22       74.41      7.48 o 
   2   0   4        0.57       21.26      8.66 o 
   4   0   4       11.26       -3.15      9.97 o 
  -5   1   4      102.24       81.53     24.80 o 
  -4   1   4        4.35       13.67      7.14 o 
  -3   1   4       13.48        5.19      3.21 o 
  -2   1   4       84.19       94.67      6.35 o 
  -1   1   4       11.84       14.14      2.80 o 
   0   1   4      156.28      164.05      7.33 o 
   1   1   4      124.57      144.66      7.01 o 
   2   1   4      155.41      174.80     12.06 o 
   3   1   4       27.20       28.94      7.92 o 
   4   1   4       11.14       12.30      8.14 o 
   5   1   4       11.85       -1.57      9.60 o 
  -5   2   4       74.31       50.30     11.32 o 
  -4   2   4        0.76       10.64      6.76 o 
  -3   2   4        5.60       -3.76      3.43 o 
  -2   2   4       19.23       35.06      3.74 o 
  -1   2   4      175.16      188.78      8.02 o 
   0   2   4      121.21      131.51      6.57 o 
   1   2   4      295.58      269.61     10.73 o 
   2   2   4        1.13       10.93      4.15 o 
   3   2   4        0.02        4.54      6.96 o 
   4   2   4        6.22        8.88      8.35 o 
   5   2   4        0.58        6.13      9.33 o 
  -5   3   4       46.05       67.22     12.34 o 
  -4   3   4        8.14       24.67     11.02 o 
  -3   3   4       21.52       19.71      5.79 o 
  -2   3   4       28.96       36.35      4.13 o 
  -1   3   4      306.89      335.94     12.58 o 
   0   3   4      229.90      224.51      9.10 o 
   1   3   4      218.64      222.26      9.25 o 
   2   3   4       37.37       38.74      5.51 o 
   3   3   4        3.21        0.52      5.74 o 
   4   3   4        0.75       -1.20      6.86 o 
   5   3   4       29.83       49.37     13.56 o 
  -5   4   4       27.80       12.86     12.34 o 
  -4   4   4      125.28      137.53     19.95 o 
  -3   4   4       25.27       15.20     13.25 o 
  -2   4   4      559.56      540.21     19.21 o 
  -1   4   4      150.34      175.62      7.65 o 
   0   4   4       56.98       59.15      5.11 o 
   1   4   4       88.51       91.85      5.46 o 
   2   4   4       58.54       54.77     13.03 o 
   3   4   4       18.86       18.07     10.76 o 
   4   4   4       17.04       12.82      8.39 o 
   5   4   4        0.07       12.39     10.57 o 
  -5   5   4        0.79        8.92     11.29 o 
  -4   5   4      137.82      143.55     13.48 o 
  -3   5   4        2.39        8.27      5.01 o 
  -2   5   4        0.21        5.85      2.75 o 
  -1   5   4      148.08      147.18      8.67 o 
   0   5   4       95.87       92.57      5.36 o 
   1   5   4       33.43       30.53      3.36 o 
   2   5   4        2.03        7.29      4.17 o 
   3   5   4        5.96       11.17      6.67 o 
   4   5   4       10.94       15.97      8.76 o 
   5   5   4        3.20       11.29     10.95 o 
  -5   6   4        3.91       13.12     12.34 o 
  -4   6   4        7.70       21.38      6.28 o 
  -3   6   4       21.55       29.58      5.66 o 
  -2   6   4       11.63       26.97      9.32 o 
  -1   6   4      530.90      522.11     18.36 o 
   0   6   4      392.93      379.52     13.87 o 
   1   6   4       18.68       29.72      3.90 o 
   2   6   4        1.58       -2.05      3.40 o 
   3   6   4       41.10       44.38      9.63 o 
   4   6   4        0.47       11.10      8.33 o 
   5   6   4       17.53        5.42     22.83 o 
  -5   7   4        8.18        8.20      7.92 o 
  -4   7   4      178.30      219.37     14.28 o 
  -3   7   4        0.01        0.42      4.27 o 
  -2   7   4        0.48       -1.40      3.62 o 
  -1   7   4       94.68      109.78      5.95 o 
   0   7   4       97.58       98.64      5.60 o 
   1   7   4       29.28       22.70      6.22 o 
   2   7   4       10.43       -0.87      3.98 o 
   3   7   4        2.00        5.34     12.20 o 
   4   7   4        2.41       14.26      8.58 o 
   5   7   4        2.64       -1.70     10.47 o 
  -5   8   4       33.62       32.61     10.39 o 
  -4   8   4      209.81      219.86     14.34 o 
  -3   8   4       53.62       55.19      9.17 o 
  -2   8   4       62.99       65.05      6.24 o 
  -1   8   4       49.05       57.48      4.26 o 
   0   8   4       22.99       32.89      4.14 o 
   1   8   4      111.76      121.90      8.16 o 
   2   8   4       62.71       56.93      8.41 o 
   3   8   4        0.23        5.51      6.21 o 
   4   8   4       34.41       34.92     10.93 o 
   5   8   4        1.52       -9.88     10.10 o 
  -5   9   4        0.38      -11.55      7.70 o 
  -4   9   4      109.20      101.61      9.88 o 
  -3   9   4       43.89       40.66      6.24 o 
  -2   9   4        1.60        3.32      3.81 o 
  -1   9   4        2.00        5.63      2.84 o 
   0   9   4        2.75        5.36      2.80 o 
   1   9   4       33.37       34.25      4.74 o 
   2   9   4       29.25       22.70      5.66 o 
   3   9   4       91.13       83.79     11.83 o 
   4   9   4        1.53        5.21      8.79 o 
   5   9   4        0.44       -3.95      9.93 o 
  -5  10   4        0.27       -6.80      6.55 o 
  -4  10   4        5.19        7.98      5.54 o 
  -3  10   4       19.92       21.73      5.48 o 
  -2  10   4        1.01       -2.52      2.96 o 
  -1  10   4       20.80       18.03      4.35 o 
   0  10   4      204.35      207.23      8.64 o 
   1  10   4       54.83       53.36      5.70 o 
   2  10   4       45.95       51.83      6.65 o 
   3  10   4        3.97       12.42      5.94 o 
   4  10   4        9.65        6.74     14.83 o 
   5  10   4        0.70       23.95     11.49 o 
  -5  11   4        1.30       -1.44      5.95 o 
  -4  11   4        9.21       13.65      6.00 o 
  -3  11   4        2.73       13.85      7.78 o 
  -2  11   4       12.33       11.37      3.83 o 
  -1  11   4        1.34        4.40      3.20 o 
   0  11   4      663.64      667.83     22.89 o 
   1  11   4       25.85       30.68      4.71 o 
   2  11   4       22.72       27.97      6.10 o 
   3  11   4        3.23        6.30      6.56 o 
   4  11   4        4.09        3.59      8.56 o 
   5  11   4        0.23        7.10     11.51 o 
  -5  12   4        2.02        3.20      9.41 o 
  -4  12   4        1.90        2.56      5.40 o 
  -3  12   4      571.17      530.60     23.84 o 
  -2  12   4       25.73       29.17      8.05 o 
  -1  12   4      368.41      324.53     14.74 o 
   0  12   4        0.02        5.93      2.47 o 
   1  12   4        3.44        3.82      4.43 o 
   2  12   4      102.78       91.42     14.62 o 
   3  12   4       90.50       93.98     10.58 o 
   4  12   4       10.70        8.55     12.07 o 
   5  12   4        2.39        2.26     11.81 o 
  -5  13   4        1.00        4.20      8.47 o 
  -4  13   4        0.03        0.64      5.36 o 
  -3  13   4       75.11       94.20      8.67 o 
  -2  13   4        0.24        0.83      3.38 o 
  -1  13   4        0.22        3.73      3.35 o 
   0  13   4       76.03      107.30     10.13 o 
   1  13   4       14.19       23.80      4.58 o 
   2  13   4       41.25       40.20      8.42 o 
   3  13   4       13.59       20.56      6.82 o 
   4  13   4        6.57        7.27      8.99 o 
  -5  14   4        0.08       -4.26      6.42 o 
  -4  14   4       32.01       29.11      8.17 o 
  -3  14   4       79.71      101.09      9.02 o 
  -2  14   4       28.83       33.81      5.31 o 
  -1  14   4       64.43       83.39     20.46 o 
   0  14   4      182.52      184.54      8.20 o 
   1  14   4        1.27        0.61      3.39 o 
   2  14   4       13.23       16.92      5.11 o 
   3  14   4        6.69       16.41     10.30 o 
   4  14   4       18.32       13.53      9.36 o 
  -5  15   4        3.73        4.48      7.34 o 
  -4  15   4       38.31       29.33      7.05 o 
  -3  15   4      413.19      423.59     20.18 o 
  -2  15   4        0.65        4.53      3.49 o 
  -1  15   4       86.07       71.30     11.80 o 
   0  15   4       76.43       67.22      7.46 o 
   1  15   4        2.97        4.79      4.75 o 
   2  15   4        1.18        3.00      7.21 o 
   3  15   4       26.22       22.74      6.90 o 
   4  15   4        1.49       -4.63      8.01 o 
  -5  16   4        0.60        1.62      6.39 o 
  -4  16   4       63.31       64.64     15.54 o 
  -3  16   4      491.94      459.79     21.95 o 
  -2  16   4        0.54       -0.73      3.50 o 
  -1  16   4        5.76        4.39      3.10 o 
   0  16   4       15.09       15.48      3.90 o 
   1  16   4        0.88        0.50      3.40 o 
   2  16   4       60.07       72.08      9.80 o 
   3  16   4        1.02        2.78      5.75 o 
   4  16   4       31.82       38.00     11.76 o 
  -5  17   4        2.12        0.34      6.96 o 
  -4  17   4        0.22        8.31      7.32 o 
  -3  17   4       22.98       38.02      6.37 o 
  -2  17   4       15.72        7.18      4.30 o 
  -1  17   4        0.76        0.33      2.92 o 
   0  17   4        0.01       -2.86      3.02 o 
   1  17   4       10.28        9.77      3.90 o 
   2  17   4        0.12        5.28      4.95 o 
   3  17   4        0.13       -2.74      5.73 o 
   4  17   4        2.43        4.12     17.45 o 
  -5  18   4        1.67        5.89      7.64 o 
  -4  18   4       10.80       -6.27      5.59 o 
  -3  18   4       38.62       28.47      6.19 o 
  -2  18   4       58.54       53.80      6.93 o 
  -1  18   4        2.00        5.25      5.88 o 
   0  18   4       25.94       24.93      5.12 o 
   1  18   4      145.18      172.27     10.85 o 
   2  18   4       30.34       15.87      5.26 o 
   3  18   4        9.05        8.09      5.96 o 
   4  18   4        0.03       -7.85      8.26 o 
  -5  19   4        1.90        8.23      9.44 o 
  -4  19   4       29.69       19.15      8.54 o 
  -3  19   4        0.71        2.55      6.29 o 
  -2  19   4       78.79       88.00     11.59 o 
  -1  19   4        9.71        7.23      3.68 o 
   0  19   4        6.36        8.07      4.72 o 
   1  19   4      183.80      187.97     15.21 o 
   2  19   4       35.11       35.16     10.39 o 
   3  19   4        0.20       11.11      6.50 o 
   4  19   4        7.52        7.54      7.49 o 
  -5  20   4        1.82        7.93      6.89 o 
  -4  20   4        1.74        6.93      6.13 o 
  -3  20   4        1.52       -0.49      4.65 o 
  -2  20   4      385.73      335.67     16.45 o 
  -1  20   4       16.10       16.28      4.28 o 
   0  20   4       39.11       46.62      6.94 o 
   1  20   4      140.09      155.65     13.18 o 
   2  20   4       21.85       25.11      6.27 o 
   3  20   4       64.94       42.59      8.42 o 
   4  20   4       19.94       15.57     10.99 o 
  -5  21   4        2.51       -0.71     10.67 o 
  -4  21   4        1.19        0.99      6.00 o 
  -3  21   4       17.37       27.44      6.28 o 
  -2  21   4        0.27       17.91      5.11 o 
  -1  21   4       22.25       25.34      4.84 o 
   0  21   4       23.66       39.33      6.54 o 
   1  21   4       22.66       24.85     10.31 o 
   2  21   4        1.63        5.57      5.11 o 
   3  21   4       19.51        5.77      6.40 o 
   4  21   4       13.72       20.31      9.04 o 
  -5  22   4        0.66        8.84     10.72 o 
  -4  22   4        2.53        5.61      7.51 o 
  -3  22   4       59.61       45.33      8.86 o 
  -2  22   4      249.67      282.18     22.22 o 
  -1  22   4        0.79       -1.32      3.30 o 
   0  22   4        0.00        2.29      3.80 o 
   1  22   4      114.07       89.05      8.01 o 
   2  22   4       23.75       23.93      6.43 o 
   3  22   4        0.01        1.02      6.22 o 
   4  22   4        3.49       10.22      8.38 o 
  -5  23   4        7.40        3.04     24.01 o 
  -4  23   4        1.47        0.98      6.40 o 
  -3  23   4       55.39       65.08      8.16 o 
  -2  23   4      761.48      682.94     29.16 o 
  -1  23   4       13.03       14.37      4.44 o 
   0  23   4       18.98       16.56      5.29 o 
   1  23   4        2.49        3.68      3.93 o 
   2  23   4        8.50        9.91      7.53 o 
   3  23   4       17.83       13.84      7.41 o 
   4  23   4        0.57       -6.01      7.32 o 
  -4  24   4        0.01       11.72      6.97 o 
  -3  24   4       29.27       26.97      8.06 o 
  -2  24   4      114.14      113.43     11.87 o 
  -1  24   4        9.57       13.81      4.48 o 
   0  24   4        8.47        6.44      4.89 o 
   1  24   4        1.16        3.72      5.00 o 
   2  24   4        3.09        2.15      5.30 o 
   3  24   4        0.13       -3.59      7.96 o 
   4  24   4        0.25       -1.64     12.39 o 
  -4  25   4        3.17        4.08      8.38 o 
  -3  25   4        5.49        5.78      5.64 o 
  -2  25   4        3.82        8.96      6.26 o 
  -1  25   4        0.01        0.67      3.95 o 
   0  25   4        5.56       11.44      5.23 o 
   1  25   4       13.87       15.33      8.79 o 
   2  25   4        7.06       12.41      6.13 o 
   3  25   4        2.72       -0.56      6.49 o 
   4  25   4        1.26        4.96      8.18 o 
  -4  26   4       15.23       13.66     10.57 o 
  -3  26   4        5.51        1.01      5.38 o 
  -2  26   4       64.38       64.45     12.16 o 
  -1  26   4       75.54       77.88      9.18 o 
   0  26   4        0.05        1.71      4.92 o 
   1  26   4       14.87        8.08      9.05 o 
   2  26   4       22.14       14.17     10.27 o 
   3  26   4        0.56       -4.08      6.25 o 
   4  26   4        1.73        1.95      8.75 o 
  -4  27   4        0.75        9.86      6.17 o 
  -3  27   4       10.40        4.07      5.24 o 
  -2  27   4        9.91        4.50      4.79 o 
  -1  27   4      116.49      107.90     17.06 o 
   0  27   4        6.97        9.97      5.38 o 
   1  27   4       51.54       59.95      9.36 o 
   2  27   4       40.19       59.46     11.17 o 
   3  27   4        4.08        4.03      7.94 o 
   4  27   4        1.37        4.97      8.61 o 
  -4  28   4        0.00        1.07      6.89 o 
  -3  28   4        0.00       -4.89      5.22 o 
  -2  28   4        0.59        3.17      5.82 o 
  -1  28   4       43.20       50.33      8.35 o 
   0  28   4       69.58       72.99     18.24 o 
   1  28   4        2.39        0.79      5.38 o 
   2  28   4      126.43      131.96     20.15 o 
   3  28   4       20.12       26.23      8.74 o 
  -4  29   4        8.92        4.26      6.44 o 
  -3  29   4        0.32       -3.27      7.70 o 
  -2  29   4       27.41       31.00      7.23 o 
  -1  29   4       55.05       78.33      9.74 o 
   0  29   4        0.92       -1.52      5.25 o 
   1  29   4        2.13       -1.18      5.91 o 
   2  29   4       17.80       17.09      8.16 o 
   3  29   4       12.05       12.67      9.81 o 
  -4  30   4        0.50       14.18     10.78 o 
  -3  30   4        1.26       -5.22      5.27 o 
  -2  30   4       69.52       79.20     19.47 o 
  -1  30   4      279.08      262.01     26.25 o 
   0  30   4        1.13       -2.74      9.32 o 
   1  30   4       10.28        4.28      5.91 o 
   2  30   4        0.48        8.03      7.95 o 
   3  30   4        0.00        0.28      8.99 o 
  -4  31   4       28.85       28.40     11.81 o 
  -3  31   4        6.54        7.13      6.07 o 
  -2  31   4       23.44       18.99      6.08 o 
  -1  31   4      272.81      291.72     30.97 o 
   0  31   4        8.13       20.70      7.33 o 
   1  31   4       10.52        4.66      6.09 o 
   2  31   4        3.08        2.81      7.21 o 
   3  31   4        2.30       10.16      7.93 o 
  -4  32   4        9.15       24.98      8.37 o 
  -3  32   4       10.43       14.13      9.54 o 
  -2  32   4        1.45       -5.92      5.47 o 
  -1  32   4       12.47       33.19     17.85 o 
   0  32   4        0.02        4.22      9.84 o 
   1  32   4        5.04       -7.43      5.60 o 
   2  32   4        6.32       14.98     18.77 o 
   3  32   4        0.02       16.89      7.84 o 
  -3  33   4        5.98        7.04      5.33 o 
  -2  33   4        0.15       -4.57      4.17 o 
  -1  33   4       79.60       84.31     10.64 o 
   0  33   4       18.94       13.20      6.73 o 
   1  33   4        0.28        0.31      6.21 o 
   2  33   4        0.70       11.97      8.30 o 
   3  33   4        9.15       19.68     16.53 o 
  -3  34   4        1.67       10.34      5.54 o 
  -2  34   4        1.71       -0.41      5.09 o 
  -1  34   4       34.77       40.13      8.26 o 
   0  34   4        2.66        5.67      6.77 o 
   1  34   4       12.89       16.63      7.69 o 
   2  34   4        0.30        7.35      8.72 o 
   3  34   4        1.48      -16.80     12.86 o 
  -3  35   4        3.71        1.53      4.85 o 
  -2  35   4        0.14       -2.66      8.17 o 
  -1  35   4        0.44        7.32      6.67 o 
   0  35   4       52.27       68.96     10.50 o 
   1  35   4        8.00       11.19     14.70 o 
   2  35   4       17.78       19.35      9.26 o 
   3  35   4        1.55       40.94     17.58 o 
  -3  36   4        0.19       -1.67      6.41 o 
  -2  36   4        0.18       -4.96      5.75 o 
  -1  36   4       14.37       17.55      7.04 o 
   0  36   4        3.05       21.26     10.63 o 
   1  36   4       20.01        7.97      7.62 o 
   2  36   4        6.90       10.01      9.07 o 
  -3  37   4        0.06       -0.65      5.45 o 
  -2  37   4        1.42        8.01      5.50 o 
  -1  37   4        9.13       -2.02      6.40 o 
   0  37   4      135.60      151.23     14.93 o 
   1  37   4        0.04        2.81      6.96 o 
   2  37   4        2.08        8.90      9.38 o 
  -3  38   4        1.87       -2.53      6.69 o 
  -2  38   4        0.92       -3.02      6.96 o 
  -1  38   4       16.43       25.57      8.43 o 
   0  38   4       78.33       87.12     12.07 o 
   1  38   4       11.44        6.61      8.48 o 
   2  38   4        0.90       -2.34      8.93 o 
  -2  39   4        0.00        1.99      7.10 o 
  -1  39   4        1.06        1.93     10.76 o 
   0  39   4       27.46       37.41     11.55 o 
   1  39   4        0.00        4.87      8.80 o 
   2  39   4        7.47       19.95     15.48 o 
  -2  40   4        0.11        5.44      7.40 o 
  -1  40   4        0.07       11.01      7.70 o 
   0  40   4        3.24       18.09      8.03 o 
   1  40   4        2.74        7.53      8.62 o 
   2  40   4        0.11       33.33     14.70 o 
  -2  41   4       10.52       15.72      8.81 o 
  -1  41   4        8.23       23.24      8.70 o 
   0  41   4       24.26       15.95      8.44 o 
   1  41   4        0.71       15.56      9.00 o 
  -2  42   4        1.36       -2.17      8.06 o 
  -1  42   4        0.48       -3.67      7.24 o 
   0  42   4       22.32       15.04      9.00 o 
   1  42   4        0.52       18.58      9.64 o 
  -1  43   4        0.89        4.39      9.71 o 
   0  43   4        2.32        5.25     11.29 o 
   0  44   4        1.82       11.57      9.07 o 
  -5   0   5        1.39       -0.79     10.50 o 
  -3   0   5      188.31      209.44     23.36 o 
  -1   0   5        0.78        4.53      3.66 o 
   1   0   5      180.63      187.84     12.93 o 
   3   0   5       15.73        7.61     12.34 o 
  -5   1   5        4.87        8.16      8.80 o 
  -4   1   5        0.01       -1.40      6.57 o 
  -3   1   5        0.01        1.51      6.30 o 
  -2   1   5       13.18       16.39      3.47 o 
  -1   1   5        2.92        1.79      2.66 o 
   0   1   5      294.12      346.01     13.34 o 
   1   1   5       87.08      107.73     10.08 o 
   2   1   5        8.67        5.68      5.93 o 
   3   1   5        8.14       20.68      8.80 o 
   4   1   5        0.01       -3.12      7.79 o 
  -5   2   5        1.35        1.49      8.35 o 
  -4   2   5       17.41        7.97      7.10 o 
  -3   2   5        3.57        2.88      4.97 o 
  -2   2   5       47.80       45.74      4.83 o 
  -1   2   5        7.28        9.98      3.03 o 
   0   2   5      866.94      801.64     27.49 o 
   1   2   5        1.46        3.84      3.97 o 
   2   2   5       28.36       43.72      9.58 o 
   3   2   5       54.28       50.16     11.12 o 
   4   2   5        1.73       -2.10     12.34 o 
  -5   3   5        0.43        8.03      8.51 o 
  -4   3   5        2.63       -3.55      6.03 o 
  -3   3   5        6.57        1.77      4.14 o 
  -2   3   5       73.38       77.65      6.87 o 
  -1   3   5       34.30       42.51      4.66 o 
   0   3   5        0.08       21.11      4.97 o 
   1   3   5        5.26        3.69      3.94 o 
   2   3   5        4.66       -6.36      5.60 o 
   3   3   5       28.20       30.09      9.81 o 
   4   3   5        9.75       13.04     10.20 o 
  -5   4   5        0.14        4.71      7.88 o 
  -4   4   5        2.46       -8.08      6.21 o 
  -3   4   5        6.25        6.13      4.19 o 
  -2   4   5        0.29        3.58      3.50 o 
  -1   4   5       38.16       35.80      4.15 o 
   0   4   5       58.79       61.64      4.88 o 
   1   4   5        9.34       13.49      4.55 o 
   2   4   5        0.88        1.19      5.98 o 
   3   4   5        6.64       12.64      8.26 o 
   4   4   5       19.68       31.26     11.40 o 
  -5   5   5        6.98      -11.68     19.16 o 
  -4   5   5        0.71       -4.82      5.90 o 
  -3   5   5       40.47       36.62      6.65 o 
  -2   5   5        0.20        3.40      5.81 o 
  -1   5   5      132.60      122.10      6.93 o 
   0   5   5       56.26       55.86      4.80 o 
   1   5   5       91.09       87.68      9.04 o 
   2   5   5        9.11       16.73      6.96 o 
   3   5   5        0.08        2.15      7.29 o 
   4   5   5       11.02        9.53      9.30 o 
  -5   6   5        0.03       -3.42     17.72 o 
  -4   6   5        0.62        0.62      6.05 o 
  -3   6   5        0.67        8.80      4.63 o 
  -2   6   5       32.51       31.61      5.08 o 
  -1   6   5      280.09      266.80     11.01 o 
   0   6   5        0.00        3.64      2.62 o 
   1   6   5       95.44      113.42     13.04 o 
   2   6   5        3.06        3.13      6.57 o 
   3   6   5        7.25        5.87      7.36 o 
   4   6   5        0.65       18.55      9.75 o 
  -5   7   5        0.41       -8.82     11.42 o 
  -4   7   5       21.99       21.36      7.58 o 
  -3   7   5        0.37       -2.05      4.08 o 
  -2   7   5       61.78       53.97      7.77 o 
  -1   7   5       55.85       74.15      5.53 o 
   0   7   5       12.55        7.76      3.02 o 
   1   7   5      284.76      288.28     15.12 o 
   2   7   5        3.93       11.24      5.28 o 
   3   7   5        0.65        6.96      7.79 o 
   4   7   5        0.17        7.28      9.64 o 
  -5   8   5        0.54        3.68     10.24 o 
  -4   8   5       37.27       44.62     13.39 o 
  -3   8   5        1.31       -0.54      5.00 o 
  -2   8   5       44.46       52.73      6.02 o 
  -1   8   5      279.59      281.57     13.48 o 
   0   8   5      129.16      122.42      6.96 o 
   1   8   5        0.07        9.94      6.50 o 
   2   8   5       10.26        5.17      4.88 o 
   3   8   5        4.51        3.71      9.45 o 
   4   8   5        0.87       -2.12      8.54 o 
  -5   9   5        6.06       -0.52     10.24 o 
  -4   9   5        1.20       13.79      7.87 o 
  -3   9   5       21.16       14.06      8.53 o 
  -2   9   5        4.11        3.50      3.70 o 
  -1   9   5      480.80      479.87     20.71 o 
   0   9   5      204.33      188.69      9.02 o 
   1   9   5       95.12      113.47      8.81 o 
   2   9   5       16.99       21.98      7.22 o 
   3   9   5        3.80        2.49      7.36 o 
   4   9   5        3.41       -4.82      8.70 o 
  -5  10   5        1.14       -3.15     11.81 o 
  -4  10   5        2.16       10.02      7.42 o 
  -3  10   5        9.09        3.57      6.04 o 
  -2  10   5        2.79        6.72      4.11 o 
  -1  10   5      297.62      276.95     13.38 o 
   0  10   5       12.40       14.43      3.28 o 
   1  10   5        0.17        8.05      4.36 o 
   2  10   5      193.95      150.11     18.19 o 
   3  10   5       14.73       15.57      8.30 o 
   4  10   5        1.88       10.74     19.42 o 
  -5  11   5        5.20       -0.26     11.29 o 
  -4  11   5        0.47        5.31      5.75 o 
  -3  11   5        0.01       -1.16      5.45 o 
  -2  11   5       42.30       38.41      7.74 o 
  -1  11   5       61.63       73.61      6.52 o 
   0  11   5       21.04       16.90      4.28 o 
   1  11   5        4.80        2.65      5.20 o 
   2  11   5       30.42       47.95      8.76 o 
   3  11   5       24.67       29.72      9.17 o 
   4  11   5        3.39        3.98      9.42 o 
  -5  12   5        2.06       -7.35      8.14 o 
  -4  12   5        6.98        7.64      6.12 o 
  -3  12   5        0.00        2.33      4.54 o 
  -2  12   5        0.01       13.52      5.38 o 
  -1  12   5       10.74        7.90      3.63 o 
   0  12   5        3.04        3.76      3.55 o 
   1  12   5       10.37       12.89      4.75 o 
   2  12   5       18.28       17.37      5.43 o 
   3  12   5        5.49       20.94      8.63 o 
   4  12   5        3.97       13.30     10.78 o 
  -5  13   5        0.12       10.93      9.26 o 
  -4  13   5        0.22       -2.82      5.47 o 
  -3  13   5       15.01        9.09      5.14 o 
  -2  13   5      179.58      182.34     16.27 o 
  -1  13   5       14.75       14.68      4.37 o 
   0  13   5       11.43        3.66      3.72 o 
   1  13   5       44.94       35.43      6.01 o 
   2  13   5       96.80       69.00      8.30 o 
   3  13   5        1.29        9.16      8.44 o 
   4  13   5        1.32        2.39      9.96 o 
  -5  14   5        7.40        5.64      9.09 o 
  -4  14   5        5.81        8.69      6.02 o 
  -3  14   5        0.10       -2.17      4.36 o 
  -2  14   5       39.80       61.40     13.98 o 
  -1  14   5       55.69       48.03      5.70 o 
   0  14   5        0.95        6.84      5.38 o 
   1  14   5        0.72        0.36      4.13 o 
   2  14   5        6.41        2.53      5.04 o 
   3  14   5       10.50        7.14      7.94 o 
   4  14   5        0.46        0.58      9.74 o 
  -5  15   5        2.42       -0.71      7.81 o 
  -4  15   5        0.28       -5.48      5.87 o 
  -3  15   5        7.17        7.74      5.27 o 
  -2  15   5       77.72       90.54      8.32 o 
  -1  15   5        0.15        7.17      3.93 o 
   0  15   5       70.79       70.41     14.57 o 
   1  15   5       14.30        8.93      6.25 o 
   2  15   5       11.97       18.78      6.38 o 
   3  15   5        4.13        1.87      6.26 o 
   4  15   5        0.82        0.07     10.00 o 
  -5  16   5        6.96       -5.29      9.83 o 
  -4  16   5        7.12        5.31      5.71 o 
  -3  16   5        5.39        0.06      6.14 o 
  -2  16   5      265.81      284.34     20.00 o 
  -1  16   5      275.29      254.65     15.77 o 
   0  16   5        4.02       -0.39      4.33 o 
   1  16   5       17.26       11.56      4.64 o 
   2  16   5        4.13        7.51      5.59 o 
   3  16   5        1.14       11.05      6.64 o 
   4  16   5        3.53       17.89     10.64 o 
  -5  17   5        0.00       -3.72      7.35 o 
  -4  17   5        0.33        4.10      6.21 o 
  -3  17   5        4.40        3.04      5.12 o 
  -2  17   5      329.89      311.67     15.73 o 
  -1  17   5       73.60       82.68     14.43 o 
   0  17   5       37.97       42.48      7.36 o 
   1  17   5       52.86       49.94      6.79 o 
   2  17   5        0.85        4.41      5.12 o 
   3  17   5        0.01       15.17      9.23 o 
   4  17   5        5.13       16.12     10.39 o 
  -4  18   5        1.53       -0.68      6.01 o 
  -3  18   5        7.15        3.12      5.09 o 
  -2  18   5        0.12        9.80      4.65 o 
  -1  18   5        4.94        1.24      4.48 o 
   0  18   5        1.25        0.76      4.52 o 
   1  18   5       98.72       77.49      7.88 o 
   2  18   5       63.88       62.30      8.34 o 
   3  18   5        2.44       -1.24      6.66 o 
   4  18   5        0.01       -4.99     10.39 o 
  -4  19   5        0.66        0.28      6.36 o 
  -3  19   5        8.74        5.41      5.35 o 
  -2  19   5       43.95       34.85      7.53 o 
  -1  19   5        8.72        4.50      4.78 o 
   0  19   5        8.75        3.15      7.87 o 
   1  19   5       71.43       64.45      7.31 o 
   2  19   5       33.62       32.05      6.95 o 
   3  19   5       19.67       28.42      8.25 o 
   4  19   5        7.24        8.60     10.78 o 
  -4  20   5        2.56        2.35      6.59 o 
  -3  20   5       25.46       12.51      6.70 o 
  -2  20   5        1.17        6.00      4.50 o 
  -1  20   5        1.07        0.56      4.41 o 
   0  20   5        1.38        0.27     14.30 o 
   1  20   5       11.21       21.09      5.90 o 
   2  20   5        8.92        7.99      5.83 o 
   3  20   5        0.18        4.39      6.64 o 
   4  20   5       12.44       16.44     11.67 o 
  -4  21   5        0.58       -5.22      6.63 o 
  -3  21   5       35.74       32.59      6.77 o 
  -2  21   5       13.77       22.08      5.73 o 
  -1  21   5        1.07       -5.67      3.78 o 
   0  21   5       24.73       12.05      5.45 o 
   1  21   5       79.01       75.18      9.81 o 
   2  21   5        0.81       -3.62      5.45 o 
   3  21   5        5.34        6.18      7.01 o 
   4  21   5        1.65       -4.77      9.44 o 
  -4  22   5        0.82       -4.66      6.94 o 
  -3  22   5        3.17        6.55      5.68 o 
  -2  22   5       17.03       21.87      5.77 o 
  -1  22   5        2.21       -2.50      6.30 o 
   0  22   5       37.59       24.15      8.40 o 
   1  22   5        0.09        3.71      7.35 o 
   2  22   5        0.12       -4.81      8.74 o 
   3  22   5        3.77       18.76      7.76 o 
  -4  23   5        5.49        3.57      6.15 o 
  -3  23   5       67.58       75.26      8.99 o 
  -2  23   5        6.48       18.99      5.87 o 
  -1  23   5        7.06        5.35      5.34 o 
   0  23   5        7.51       10.02      7.22 o 
   1  23   5        9.20       12.59      6.17 o 
   2  23   5        0.40        4.93      6.29 o 
   3  23   5        1.49       -8.06      7.84 o 
  -4  24   5        0.81       -0.61      7.09 o 
  -3  24   5      166.41      172.30     22.49 o 
  -2  24   5      130.20      108.65      9.68 o 
  -1  24   5       18.65       18.22      7.09 o 
   0  24   5        8.58        7.98      5.36 o 
   1  24   5        1.81       -5.39      5.00 o 
   2  24   5       12.09       13.72      6.40 o 
   3  24   5        0.17        1.65      6.98 o 
  -4  25   5        2.66       -0.74      6.67 o 
  -3  25   5       18.65       23.76     11.79 o 
  -2  25   5        1.84        3.13      4.63 o 
  -1  25   5        0.05       -4.73      7.74 o 
   0  25   5       42.91       39.38      8.07 o 
   1  25   5       12.13       -4.52      6.04 o 
   2  25   5        0.17        5.36      7.69 o 
   3  25   5       15.71       29.20      9.47 o 
  -4  26   5        0.10       -7.01      6.82 o 
  -3  26   5       13.85       21.92      7.10 o 
  -2  26   5       10.97       25.95      6.39 o 
  -1  26   5        3.76        4.23      5.42 o 
   0  26   5       78.04       85.55     10.48 o 
   1  26   5       30.75       23.29      7.74 o 
   2  26   5       13.96       11.73      8.26 o 
   3  26   5        1.87        7.69      7.40 o 
  -4  27   5        0.23        6.38      7.84 o 
  -3  27   5        6.14        3.79      6.59 o 
  -2  27   5        4.16       -6.64      4.98 o 
  -1  27   5       16.97       10.56      5.90 o 
   0  27   5        0.81       -1.53      4.85 o 
   1  27   5        0.91       15.50      6.38 o 
   2  27   5        0.03        4.55      6.87 o 
   3  27   5       25.22       17.10      8.95 o 
  -4  28   5       18.83        6.72      6.76 o 
  -3  28   5        5.99        9.77      6.23 o 
  -2  28   5        0.08        7.44      5.78 o 
  -1  28   5       39.26       35.26     10.10 o 
   0  28   5       26.05       16.27      6.50 o 
   1  28   5        7.90        5.16      6.30 o 
   2  28   5        0.25        0.01      7.70 o 
   3  28   5        1.85        7.83      8.21 o 
  -4  29   5        0.61       -8.30      7.69 o 
  -3  29   5        0.14       -4.75      6.33 o 
  -2  29   5        4.30       -1.09      5.79 o 
  -1  29   5        1.17        3.22      5.84 o 
   0  29   5       29.30       34.66      7.89 o 
   1  29   5        0.08        4.85      6.03 o 
   2  29   5        5.59       12.71      8.80 o 
   3  29   5        0.88        4.05     10.02 o 
  -3  30   5       11.30       10.50     12.19 o 
  -2  30   5        0.66        6.45      6.61 o 
  -1  30   5       30.12       27.52      7.33 o 
   0  30   5        1.53        7.03      9.32 o 
   1  30   5        3.07        9.02      6.61 o 
   2  30   5        1.88        4.80      8.07 o 
   3  30   5       10.01       24.05     11.97 o 
  -3  31   5       13.40        8.35      6.13 o 
  -2  31   5        0.03        3.47      6.35 o 
  -1  31   5       29.07       37.77     14.83 o 
   0  31   5        5.47        8.72      6.12 o 
   1  31   5        7.64       -5.66      6.43 o 
   2  31   5        0.16      -10.31      7.43 o 
   3  31   5       21.16       12.40     11.39 o 
  -3  32   5        2.79       -0.88      8.64 o 
  -2  32   5        0.10       -1.12      5.86 o 
  -1  32   5        1.62       19.05      9.58 o 
   0  32   5        0.09        5.27      6.35 o 
   1  32   5        1.52       11.08      8.14 o 
   2  32   5        3.97      -11.24      8.06 o 
  -3  33   5        0.59        6.17      7.52 o 
  -2  33   5        2.20        3.58      6.67 o 
  -1  33   5       19.64       20.95      7.66 o 
   0  33   5       17.64       23.55     14.30 o 
   1  33   5        5.36       13.39     12.60 o 
   2  33   5        1.38      -12.09      8.06 o 
  -3  34   5       10.07       10.34      7.00 o 
  -2  34   5        3.27       11.48      7.55 o 
  -1  34   5       11.47       19.46      8.14 o 
   0  34   5       14.99       14.06      8.53 o 
   1  34   5        0.06        2.56      7.25 o 
   2  34   5        4.74       17.42      9.71 o 
  -3  35   5        0.08        6.26      6.89 o 
  -2  35   5        2.21       -7.68      6.35 o 
  -1  35   5        2.28        4.41      7.02 o 
   0  35   5       33.64       26.44      8.81 o 
   1  35   5        0.37       -0.30      6.87 o 
   2  35   5       11.54       28.29     11.42 o 
  -2  36   5        0.08       -6.13      5.86 o 
  -1  36   5       13.11       12.14      7.51 o 
   0  36   5        0.47       -4.20      6.87 o 
   1  36   5        0.01        6.30      7.60 o 
   2  36   5        0.43        4.30      9.94 o 
  -2  37   5        0.12        0.65     10.63 o 
  -1  37   5       18.11       21.02      8.53 o 
   0  37   5        0.79        2.95     10.37 o 
   1  37   5        0.73        7.34      7.92 o 
  -2  38   5        1.15        0.13      7.55 o 
  -1  38   5        0.64        3.90      7.60 o 
   0  38   5       13.02       15.99      8.33 o 
   1  38   5        0.04        5.60      8.63 o 
  -2  39   5        0.33        6.27      8.18 o 
  -1  39   5        0.12        3.90      7.17 o 
   0  39   5       16.37       25.98      9.45 o 
   1  39   5        0.07        3.64      8.90 o 
  -1  40   5        4.75       -2.62      9.97 o 
   0  40   5        0.23       -8.98      7.04 o 
   0  41   5        3.82       10.59      9.27 o 
  -4   0   6        0.07       -8.66      7.87 o 
  -2   0   6        1.46       16.01      8.14 o 
   0   0   6     1939.84     2051.52     94.36 o 
   2   0   6        7.34       16.53     12.86 o 
   4   0   6        0.54        0.00     16.53 o 
  -5   1   6        1.63       12.00      8.63 o 
  -4   1   6        8.87        5.25      6.50 o 
  -3   1   6      166.94      168.25     35.69 o 
  -2   1   6       25.54       20.83     13.52 o 
  -1   1   6       44.44       52.42      5.35 o 
   0   1   6     1130.63     1247.40     47.69 o 
   1   1   6       89.67       80.32     11.67 o 
   2   1   6        0.26        0.59      7.66 o 
   3   1   6        0.36       16.83     11.15 o 
   4   1   6        2.44       12.75     12.15 o 
  -5   2   6        0.31        3.77      8.63 o 
  -4   2   6        4.10        3.52      8.14 o 
  -3   2   6       25.08       31.27      7.51 o 
  -2   2   6        7.02        9.62      4.39 o 
  -1   2   6       40.68       38.18      4.87 o 
   0   2   6        2.23       50.24     13.65 o 
   1   2   6        5.09        8.59      7.58 o 
   2   2   6        2.68       -1.10      7.33 o 
   3   2   6       52.45       49.35     14.04 o 
   4   2   6       11.74        2.34     11.32 o 
  -5   3   6        1.17       -5.23      7.76 o 
  -4   3   6       18.91       22.89     13.65 o 
  -3   3   6       26.29       23.85      9.45 o 
  -2   3   6       40.35       31.73      5.52 o 
  -1   3   6        0.31       -0.53      3.25 o 
   0   3   6       61.11       99.16     10.27 o 
   1   3   6        0.28        3.18      7.40 o 
   2   3   6        2.72        6.56      8.48 o 
   3   3   6       35.21       41.32     12.02 o 
   4   3   6        0.03        0.52     11.59 o 
  -5   4   6        0.05        1.53      8.35 o 
  -4   4   6       18.91       26.63      8.33 o 
  -3   4   6       47.42       33.11      8.14 o 
  -2   4   6        4.54       11.17      4.61 o 
  -1   4   6        0.04       13.34      7.85 o 
   0   4   6      185.39      203.37     10.35 o 
   1   4   6      155.73      177.33     12.09 o 
   2   4   6       61.37       67.60     11.84 o 
   3   4   6        9.76       28.74     11.32 o 
   4   4   6       13.57       24.67     12.89 o 
  -5   5   6        2.79       -7.29     10.63 o 
  -4   5   6        1.65        9.88      8.40 o 
  -3   5   6       53.34       69.86     10.39 o 
  -2   5   6        0.42        1.46      3.98 o 
  -1   5   6      226.62      226.81     12.62 o 
   0   5   6       52.17       56.10      6.86 o 
   1   5   6       68.47      105.68     18.52 o 
   2   5   6        0.70       -5.67      7.14 o 
   3   5   6       15.93       23.55     11.49 o 
   4   5   6        6.94        6.60     12.20 o 
  -5   6   6       12.55       11.02      9.65 o 
  -4   6   6       16.63       19.13      9.58 o 
  -3   6   6       11.18        6.87     10.10 o 
  -2   6   6        0.37        0.50      4.76 o 
  -1   6   6       36.54       63.65      8.94 o 
   0   6   6       53.11       36.74     10.39 o 
   1   6   6      418.54      454.02     21.32 o 
   2   6   6        0.45       -0.67      7.62 o 
   3   6   6       16.77       21.68     10.64 o 
   4   6   6       11.37       11.02     11.92 o 
  -5   7   6        0.23       17.67      9.73 o 
  -4   7   6       68.41       58.46     10.69 o 
  -3   7   6        0.07        5.15      5.83 o 
  -2   7   6       34.64       36.95      9.17 o 
  -1   7   6       74.39      129.09     36.18 o 
   0   7   6        0.06        1.52      4.44 o 
   1   7   6      508.05      531.23     24.04 o 
   2   7   6       68.42       63.27     11.81 o 
   3   7   6        1.35        1.50      9.12 o 
   4   7   6        0.06        8.80     11.59 o 
  -4   8   6        8.38        6.50      6.87 o 
  -3   8   6        0.08        0.97      4.61 o 
  -2   8   6      275.23      224.88     13.01 o 
  -1   8   6      672.91      733.47     30.36 o 
   0   8   6       79.43       72.88      7.47 o 
   1   8   6       87.80      112.71      9.75 o 
   2   8   6       19.21       13.05      8.07 o 
   3   8   6        1.16       -8.11      8.07 o 
   4   8   6       10.89       21.77     12.49 o 
  -4   9   6        1.23       21.44      8.37 o 
  -3   9   6        0.56       -4.71      5.76 o 
  -2   9   6        4.50        9.48      4.44 o 
  -1   9   6      866.70      852.63     69.42 o 
   0   9   6       21.40       18.28      5.33 o 
   1   9   6      135.16      164.12     13.65 o 
   2   9   6       24.56       21.91      9.37 o 
   3   9   6        0.11       13.43      9.79 o 
   4   9   6        0.89       -6.02     10.94 o 
  -4  10   6        8.49       23.13      8.99 o 
  -3  10   6        5.36       -1.20      4.54 o 
  -2  10   6        0.02        7.26      4.39 o 
  -1  10   6        0.05       34.30      6.65 o 
   0  10   6       26.91       37.00      7.43 o 
   1  10   6      238.70      212.50     13.44 o 
   2  10   6       99.15       69.77     12.34 o 
   3  10   6        0.25       -2.95     14.96 o 
   4  10   6        0.06       -9.86     10.45 o 
  -4  11   6        0.84        7.35      7.66 o 
  -3  11   6        4.78        6.04      5.12 o 
  -2  11   6       44.58       35.02      6.07 o 
  -1  11   6       72.03       77.64     12.55 o 
   0  11   6       57.55       46.81     14.04 o 
   1  11   6       11.66       27.69     14.01 o 
   2  11   6        4.99        6.82      8.35 o 
   3  11   6        6.08       13.28     13.52 o 
  -4  12   6        2.09        1.86      6.82 o 
  -3  12   6        6.38        9.97      7.73 o 
  -2  12   6       29.48       33.67      7.90 o 
  -1  12   6      102.53       89.54      8.07 o 
   0  12   6        0.48        1.89      4.96 o 
   1  12   6       10.99       15.39      5.85 o 
   2  12   6        0.24       18.30      8.90 o 
   3  12   6       27.11       20.75     12.99 o 
  -4  13   6       27.63       19.24      8.56 o 
  -3  13   6       11.44       11.25      5.49 o 
  -2  13   6       93.97       81.61      8.28 o 
  -1  13   6       37.41       39.69      6.13 o 
   0  13   6       16.93       12.91      6.09 o 
   1  13   6        7.22       12.21      5.54 o 
   2  13   6        6.47       33.11      7.51 o 
   3  13   6        4.11        3.14      8.98 o 
  -4  14   6        1.49        2.49      7.57 o 
  -3  14   6        0.66        1.32      4.83 o 
  -2  14   6        1.48       20.29      5.67 o 
  -1  14   6        1.62        3.48      5.38 o 
   0  14   6        4.26        5.38      9.58 o 
   1  14   6       18.66       10.24      5.44 o 
   2  14   6      339.08      254.90     16.48 o 
   3  14   6       12.32        6.65      9.46 o 
  -4  15   6        0.00        0.14      7.62 o 
  -3  15   6        0.44        7.17      5.50 o 
  -2  15   6      261.74      299.28     15.59 o 
  -1  15   6      153.24      133.87     12.24 o 
   0  15   6        0.05       -0.28      7.87 o 
   1  15   6        4.13        7.88      6.43 o 
   2  15   6       80.86      116.52     33.77 o 
   3  15   6        1.87       -4.30      8.90 o 
  -4  16   6        0.86        4.77      7.14 o 
  -3  16   6       26.24       14.08      9.97 o 
  -2  16   6      379.91      364.80     17.92 o 
  -1  16   6       18.38        7.14      5.66 o 
   0  16   6        0.00       -4.96      4.66 o 
   1  16   6       12.44       15.15      6.80 o 
   2  16   6        3.69       20.15      7.06 o 
   3  16   6        7.57       16.04     10.27 o 
  -4  17   6        0.03        2.02      7.04 o 
  -3  17   6        1.00       -7.26      5.47 o 
  -2  17   6       72.43       94.51     10.93 o 
  -1  17   6        1.30       11.81      8.27 o 
   0  17   6       30.20       26.01     10.76 o 
   1  17   6       47.99       43.52      8.72 o 
   2  17   6      110.78      100.98     10.67 o 
   3  17   6        0.08        0.90      8.99 o 
  -4  18   6        5.94       10.26      8.96 o 
  -3  18   6        0.19        2.31      6.05 o 
  -2  18   6       11.52       31.12      8.45 o 
  -1  18   6        0.13        4.66      6.43 o 
   0  18   6       20.09       17.77      6.76 o 
   1  18   6       59.54       43.05      8.70 o 
   2  18   6       64.47       88.34     10.38 o 
   3  18   6        0.05       10.98     10.24 o 
  -4  19   6        1.62       12.25     16.67 o 
  -3  19   6        1.00       -1.36      9.71 o 
  -2  19   6      111.78      124.04     12.62 o 
  -1  19   6      135.42      114.96     15.22 o 
   0  19   6        7.06        1.52      5.74 o 
   1  19   6        7.64        8.15      6.96 o 
   2  19   6        0.03       19.88      6.99 o 
   3  19   6        0.48       -5.19     10.02 o 
  -4  20   6        7.08        6.22      9.48 o 
  -3  20   6        3.54       10.08      5.98 o 
  -2  20   6       13.40       22.06      6.91 o 
  -1  20   6       22.26       31.06      7.42 o 
   0  20   6        1.78       -0.26      5.38 o 
   1  20   6       39.14       49.75     21.39 o 
   2  20   6        2.02        8.53      7.97 o 
   3  20   6        1.94       -4.09      8.90 o 
  -4  21   6        4.77        2.01      7.07 o 
  -3  21   6       33.69       39.87      7.81 o 
  -2  21   6       14.97       18.26      7.04 o 
  -1  21   6        0.65       -3.42      5.51 o 
   0  21   6       12.78       12.38      6.24 o 
   1  21   6       11.83       23.88      7.50 o 
   2  21   6        2.62        3.73      7.58 o 
   3  21   6       13.84       21.28     12.05 o 
  -4  22   6        0.66       -5.05      7.06 o 
  -3  22   6       26.96       60.47     20.13 o 
  -2  22   6        0.39       -2.47      5.53 o 
  -1  22   6        5.41        3.34      5.79 o 
   0  22   6       11.17       17.45      7.10 o 
   1  22   6       11.49       11.12      6.59 o 
   2  22   6        1.57       -1.18      7.24 o 
   3  22   6       91.66       63.42     13.51 o 
  -4  23   6        0.01        2.30      7.10 o 
  -3  23   6      129.93      125.72     14.85 o 
  -2  23   6       10.26       11.09      6.91 o 
  -1  23   6        5.84        9.45      6.12 o 
   0  23   6       11.72       10.69      8.92 o 
   1  23   6        0.06       -8.13      5.42 o 
   2  23   6       10.87       -6.90      7.92 o 
   3  23   6        0.02       16.06      9.09 o 
  -3  24   6       44.56       35.47      8.34 o 
  -2  24   6        0.17       -3.57      5.98 o 
  -1  24   6        5.86        5.52      5.86 o 
   0  24   6       63.33       51.04      9.26 o 
   1  24   6        3.69        4.20      9.45 o 
   2  24   6        0.19        6.43      8.26 o 
   3  24   6       15.90       21.62     11.77 o 
  -3  25   6        0.02       14.20      6.77 o 
  -2  25   6        2.54        0.00      7.61 o 
  -1  25   6        0.47        2.58      5.99 o 
   0  25   6       63.09       40.71      8.59 o 
   1  25   6       10.08        1.61      8.53 o 
   2  25   6        2.51        9.29      8.90 o 
  -3  26   6       18.95       11.27      7.67 o 
  -2  26   6        2.93        1.96      6.09 o 
  -1  26   6        0.01        2.41      5.78 o 
   0  26   6        3.20        8.48      6.17 o 
   1  26   6        3.72       -0.64      8.66 o 
   2  26   6        0.11       -1.75      8.59 o 
  -3  27   6       15.59       18.47      7.36 o 
  -2  27   6       11.82        9.08      6.99 o 
  -1  27   6        7.52        4.86      6.61 o 
   0  27   6        9.35       16.89      6.68 o 
   1  27   6        7.15       16.34      9.32 o 
   2  27   6        0.71       -2.89      8.35 o 
  -3  28   6       21.29       25.33      7.84 o 
  -2  28   6       12.54       -3.23      6.94 o 
  -1  28   6        0.01       -2.45      5.92 o 
   0  28   6       47.00       34.81      9.97 o 
   1  28   6        0.43        5.18      7.50 o 
   2  28   6        2.70       -9.08      7.60 o 
  -3  29   6        1.33       -0.12      6.66 o 
  -2  29   6        5.92        1.80      7.10 o 
  -1  29   6        1.35        2.97      6.87 o 
   0  29   6       15.08        6.35      7.87 o 
   1  29   6        0.90        6.32     14.17 o 
   2  29   6        2.84       -3.02      8.89 o 
  -3  30   6        0.01       10.50      8.78 o 
  -2  30   6        0.02       -3.99      6.11 o 
  -1  30   6        0.41       -3.12      7.74 o 
   0  30   6        2.82        6.43      6.68 o 
   1  30   6       20.71       12.55      7.70 o 
   2  30   6        9.78       16.31     12.07 o 
  -3  31   6        5.52        5.62      8.24 o 
  -2  31   6        8.03        7.39      7.12 o 
  -1  31   6        1.92        8.02     12.07 o 
   0  31   6        0.06        4.17      7.35 o 
   1  31   6        0.54        9.40      7.87 o 
   2  31   6        2.16        2.05     11.29 o 
  -2  32   6        0.00        4.10      7.19 o 
  -1  32   6       15.66       29.00      8.79 o 
   0  32   6        1.69        2.30      6.55 o 
   1  32   6        0.04        9.51      8.76 o 
  -2  33   6        0.36       -5.37      7.58 o 
  -1  33   6        9.88       14.39     11.15 o 
   0  33   6        0.44        9.84      7.35 o 
   1  33   6        1.99        4.17     13.39 o 
  -2  34   6        0.09        9.05      9.71 o 
  -1  34   6        1.01        8.95     14.30 o 
   0  34   6        0.12       11.61      8.03 o 
   1  34   6        9.08       17.23     11.94 o 
  -2  35   6        0.31      -10.84      7.23 o 
  -1  35   6        1.42       15.24      8.79 o 
   0  35   6        1.66        1.97      7.24 o 
   1  35   6        4.25        8.57      8.76 o 
  -1  36   6       23.53       16.60     10.89 o 
   0  36   6        0.43        0.10      7.60 o 
   0  37   6        0.54       14.43      8.35 o 
  -3   0   7       22.36       45.14     12.60 o 
  -1   0   7        2.39       12.07      8.40 o 
   1   0   7        0.02        4.20     11.29 o 
   3   0   7        0.13       -1.31     14.96 o 
  -4   1   7        4.21        5.01      8.53 o 
  -3   1   7       35.16       29.49      8.06 o 
  -2   1   7        5.64        5.27      5.64 o 
  -1   1   7       12.91        2.12      4.84 o 
   0   1   7      106.71      117.59     10.27 o 
   1   1   7        0.45        4.11      9.58 o 
   2   1   7        0.56       -5.79      9.00 o 
   3   1   7        9.00        5.26     11.41 o 
  -4   2   7        6.57       11.62      7.19 o 
  -3   2   7        1.20       12.90      6.61 o 
  -2   2   7        1.67        3.05      6.17 o 
  -1   2   7        4.71        3.89      4.68 o 
   0   2   7        6.84       19.51      7.82 o 
   1   2   7        1.52        0.88      9.45 o 
   2   2   7        8.96       13.12     26.64 o 
   3   2   7        1.73        1.68     18.24 o 
  -4   3   7        4.57        4.87      9.05 o 
  -3   3   7        1.48       -0.45      5.84 o 
  -2   3   7        0.65        3.60      5.66 o 
  -1   3   7       17.11       14.79     10.43 o 
   0   3   7      105.45      111.38      9.79 o 
   1   3   7       14.52       15.63      9.84 o 
   2   3   7        0.33       -4.52      8.88 o 
   3   3   7        3.97        6.11     11.76 o 
  -4   4   7        0.24        9.94     14.43 o 
  -3   4   7       14.96       15.48      7.29 o 
  -2   4   7       34.80       26.98      7.23 o 
  -1   4   7       28.11       36.50      6.20 o 
   0   4   7       33.02       36.97      6.74 o 
   1   4   7       78.35       73.12     12.53 o 
   2   4   7        1.33       -3.05     12.73 o 
   3   4   7        4.34        2.42     11.67 o 
  -4   5   7        0.80       -6.97      7.35 o 
  -3   5   7        0.17       -2.73      5.56 o 
  -2   5   7        0.00        1.97      5.64 o 
  -1   5   7        2.19        0.66      4.37 o 
   0   5   7        0.55        7.96      5.28 o 
   1   5   7       17.99       22.50     11.55 o 
   2   5   7        7.87        5.62      9.64 o 
   3   5   7       11.36        3.97     11.50 o 
  -4   6   7        7.92        6.33      6.68 o 
  -3   6   7        0.07       -7.01      5.48 o 
  -2   6   7        9.12        0.33      4.59 o 
  -1   6   7        0.71        0.14      4.45 o 
   0   6   7       18.31       20.89      7.09 o 
   1   6   7       42.35       50.17     11.13 o 
   2   6   7        3.26       12.96      9.93 o 
   3   6   7        0.12        8.73     11.94 o 
  -4   7   7        7.19        3.04      6.84 o 
  -3   7   7        0.01       -0.79      6.20 o 
  -2   7   7        0.01        1.00      6.38 o 
  -1   7   7       13.98       18.97     11.86 o 
   0   7   7        7.81        5.16      5.97 o 
   1   7   7       72.12      111.18     16.40 o 
   2   7   7        0.64       -1.21      9.15 o 
   3   7   7        0.17        3.41     11.77 o 
  -4   8   7        1.65        8.23      7.47 o 
  -3   8   7        5.90        7.87      6.87 o 
  -2   8   7       23.50       22.80      8.59 o 
  -1   8   7       90.16       77.95     10.76 o 
   0   8   7        0.00       -3.74      5.33 o 
   1   8   7       23.98       16.12      9.18 o 
   2   8   7        2.50        4.03      9.23 o 
   3   8   7        1.36       -3.15     10.64 o 
  -4   9   7        0.41       -6.35     15.09 o 
  -3   9   7       11.37       11.30      6.80 o 
  -2   9   7       55.70       24.99      7.35 o 
  -1   9   7        0.03        3.05      5.78 o 
   0   9   7        3.81       -4.63      6.82 o 
   1   9   7        2.31        4.84      8.53 o 
   2   9   7        5.02        2.16      9.09 o 
   3   9   7        0.03       -2.10     10.71 o 
  -4  10   7        4.85       14.41      8.86 o 
  -3  10   7        4.59        0.72      5.77 o 
  -2  10   7        2.68        0.47      4.88 o 
  -1  10   7        6.68       10.50      9.05 o 
   0  10   7        1.47        2.99     11.02 o 
   1  10   7       40.62       50.13     11.14 o 
   2  10   7        0.91       -5.25     10.24 o 
   3  10   7        4.46       14.60     12.21 o 
  -4  11   7        0.74        0.61      8.16 o 
  -3  11   7        4.49        7.36      6.43 o 
  -2  11   7        8.29        3.36      7.68 o 
  -1  11   7       46.74       22.57      7.06 o 
   0  11   7       22.17       34.53     20.21 o 
   1  11   7        4.58       12.43      9.58 o 
   2  11   7       17.92       28.44     17.45 o 
   3  11   7        0.72       10.97     11.73 o 
  -4  12   7        0.01       13.27      8.80 o 
  -3  12   7        7.50        8.93      5.51 o 
  -2  12   7       32.70       28.36      8.42 o 
  -1  12   7        0.66        4.51      5.80 o 
   0  12   7        2.49       -7.89      5.63 o 
   1  12   7        5.12       12.57      7.57 o 
   2  12   7       73.05       86.02     19.03 o 
   3  12   7        1.01       -0.96     11.32 o 
  -4  13   7        0.63        3.33      8.41 o 
  -3  13   7        1.54        7.43      5.69 o 
  -2  13   7        0.00        3.60      4.99 o 
  -1  13   7        2.10        7.58      6.24 o 
   0  13   7        0.85       -7.44      4.96 o 
   1  13   7       13.44       13.82     10.10 o 
   2  13   7        7.40       40.73     11.77 o 
   3  13   7        0.52        4.08     10.85 o 
  -4  14   7        0.53       14.39      8.44 o 
  -3  14   7        0.00        2.66      5.66 o 
  -2  14   7       12.29        9.34      5.61 o 
  -1  14   7        6.55       17.69      7.10 o 
   0  14   7        1.06        3.97      6.35 o 
   1  14   7        0.29       -6.24     10.89 o 
   2  14   7       53.98       35.47     11.67 o 
   3  14   7        0.54        6.96     11.04 o 
  -4  15   7        0.04        9.45      9.58 o 
  -3  15   7        2.81        3.04      5.87 o 
  -2  15   7       34.07       33.30      6.80 o 
  -1  15   7        9.10        6.53      6.16 o 
   0  15   7        3.90       14.45      7.58 o 
   1  15   7        5.69        3.72      7.42 o 
   2  15   7       25.85       34.25     11.97 o 
  -3  16   7        4.67        7.30      6.20 o 
  -2  16   7        0.04        4.00      6.11 o 
  -1  16   7       40.56       36.11      8.01 o 
   0  16   7       17.23       18.13      7.50 o 
   1  16   7        1.90       10.89      7.75 o 
   2  16   7        4.96       12.07     14.70 o 
  -3  17   7        1.98        8.67      6.02 o 
  -2  17   7        3.33        4.36      5.86 o 
  -1  17   7       24.66        7.68     10.89 o 
   0  17   7        0.51        7.52      6.74 o 
   1  17   7       18.67       20.37      8.79 o 
   2  17   7        2.54       18.90     15.22 o 
  -3  18   7        0.33        5.93      5.76 o 
  -2  18   7       21.39       28.35      8.20 o 
  -1  18   7        0.04        8.99      6.49 o 
   0  18   7        4.64       -6.66      5.93 o 
   1  18   7        2.47        8.48      8.07 o 
   2  18   7       29.74       24.67     16.27 o 
  -3  19   7        1.79        8.07      6.24 o 
  -2  19   7        7.32        9.90      7.22 o 
  -1  19   7       35.60       42.67      8.93 o 
   0  19   7        3.62       -0.29      6.31 o 
   1  19   7       18.64       16.46      8.30 o 
   2  19   7        0.36        7.35     12.34 o 
  -3  20   7        0.17       -1.76      5.90 o 
  -2  20   7        2.11        1.78      5.80 o 
  -1  20   7       16.30       10.00      6.70 o 
   0  20   7        0.16        5.54     11.55 o 
   1  20   7        3.53        1.31      7.53 o 
   2  20   7        0.02       15.04      9.93 o 
  -3  21   7        0.51       13.61      9.16 o 
  -2  21   7        1.47        3.00      8.66 o 
  -1  21   7        3.06        5.10      6.55 o 
   0  21   7       16.53       27.91      8.93 o 
   1  21   7        0.37        2.66      7.31 o 
   2  21   7        3.58        0.29      8.92 o 
  -3  22   7        8.98        3.83      6.70 o 
  -2  22   7        1.16        5.80      6.51 o 
  -1  22   7        0.07        6.45      6.79 o 
   0  22   7        4.69        4.08      7.31 o 
   1  22   7        1.03       -1.99      7.87 o 
   2  22   7        0.29        1.12      9.07 o 
  -3  23   7        7.34        2.91      7.74 o 
  -2  23   7        2.34        5.95      6.00 o 
  -1  23   7        4.78       -2.63      6.99 o 
   0  23   7       16.03       23.04      8.59 o 
   1  23   7        6.99        0.95      8.07 o 
   2  23   7        0.39        4.24      9.37 o 
  -3  24   7        0.95        6.79      7.50 o 
  -2  24   7        2.22        0.77      6.68 o 
  -1  24   7        0.02        5.49      8.79 o 
   0  24   7        6.15       15.18      8.66 o 
   1  24   7        2.90       12.98     12.86 o 
   2  24   7        0.02       -2.96      9.04 o 
  -2  25   7        1.07        1.11      7.50 o 
  -1  25   7        6.39       -2.82      6.24 o 
   0  25   7       13.91       13.45     10.50 o 
   1  25   7        0.72        3.52     14.04 o 
  -2  26   7        1.33        0.55      8.13 o 
  -1  26   7        0.28       -3.07      6.87 o 
   0  26   7        4.63        0.10      7.04 o 
   1  26   7        6.94        8.01      8.43 o 
  -2  27   7        0.13        1.31      7.88 o 
  -1  27   7        1.70       -1.71      7.05 o 
   0  27   7       40.56       37.86     10.39 o 
   1  27   7        0.00       15.41      9.07 o 
  -2  28   7        2.47        7.79      9.84 o 
  -1  28   7        0.07       -3.93      6.55 o 
   0  28   7        0.08       -5.73      7.19 o 
   1  28   7        0.37       11.51      8.80 o 
  -2  29   7        0.63        5.51      7.56 o 
  -1  29   7        2.35       -3.47      6.74 o 
   0  29   7        0.98       13.47      7.95 o 
   1  29   7        5.05        9.29      8.33 o 
  -1  30   7        0.10       10.45      8.13 o 
   0  30   7        0.98        2.59      7.28 o 
  -1  31   7        0.18       -7.68      8.14 o 
   0  31   7        0.01       10.43      8.53 o 
  -2   0   8        5.14       17.06     10.50 o 
   0   0   8        8.04       -0.79     12.60 o 
   2   0   8        7.47       -1.05     16.53 o 
  -3   1   8        0.18       -8.41      5.60 o 
  -2   1   8        0.08        3.42     15.75 o 
  -1   1   8       10.59       11.81      9.19 o 
   0   1   8        3.18       -2.89     12.86 o 
   1   1   8        7.21        9.71     10.58 o 
   2   1   8       11.20        9.69     12.13 o 
  -3   2   8        3.12        1.69      7.02 o 
  -2   2   8        6.94        2.36      6.43 o 
  -1   2   8        0.07       13.39      9.45 o 
   0   2   8        0.46       -6.56     12.86 o 
   1   2   8       24.07       40.88     12.52 o 
   2   2   8        0.11       12.68     11.51 o 
  -3   3   8        0.90        1.52      7.35 o 
  -2   3   8        3.82        5.06      6.67 o 
  -1   3   8       28.05       48.82     12.60 o 
   0   3   8        9.78        5.25     13.65 o 
   1   3   8        5.42       11.25     10.39 o 
   2   3   8       19.16       24.26     13.91 o 
  -3   4   8        0.24        2.40      6.68 o 
  -2   4   8        0.15       -1.77      6.38 o 
  -1   4   8       19.75       22.83     11.02 o 
   0   4   8        0.60       18.37     13.65 o 
   1   4   8        3.17        1.55     10.13 o 
   2   4   8        0.00        9.03     11.20 o 
  -3   5   8        0.63        3.18      6.96 o 
  -2   5   8        0.02        1.37      7.61 o 
  -1   5   8        0.83        4.72      8.40 o 
   0   5   8       24.43       52.23     16.53 o 
   1   5   8       11.47       10.71     10.64 o 
   2   5   8        1.87       15.38     13.78 o 
  -3   6   8        0.17        1.46      6.57 o 
  -2   6   8        2.38       10.20      7.04 o 
  -1   6   8        0.02        0.08      6.91 o 
   0   6   8        2.18       -0.79     12.07 o 
   1   6   8        7.78        0.26     14.70 o 
   2   6   8        0.19       22.27     12.90 o 
  -3   7   8        0.01        6.03     10.37 o 
  -2   7   8        0.61        7.77      6.94 o 
  -1   7   8        2.83       -3.05      6.46 o 
   0   7   8       13.92       -5.77     12.60 o 
   1   7   8        0.31        9.97     15.22 o 
   2   7   8       13.73       20.75     12.52 o 
  -3   8   8        0.89        3.39      8.66 o 
  -2   8   8        6.80       10.99      7.50 o 
  -1   8   8        2.70        3.16      7.14 o 
   0   8   8        0.00        0.50      7.15 o 
   1   8   8       23.61       41.21     17.58 o 
   2   8   8        0.09        8.14     11.22 o 
  -3   9   8        0.15       12.03      7.47 o 
  -2   9   8        0.02        2.48      9.45 o 
  -1   9   8        0.13        0.70      6.46 o 
   0   9   8       14.54        7.41      7.28 o 
   1   9   8        6.93        7.09     14.70 o 
   2   9   8        5.92        5.65     12.10 o 
  -3  10   8        6.46       16.14      9.84 o 
  -2  10   8        2.93       16.53     10.50 o 
  -1  10   8        0.14       -3.82     12.60 o 
   0  10   8       12.07       -2.15      7.47 o 
   1  10   8        1.27       15.75     16.53 o 
   2  10   8        0.58       15.23     12.99 o 
  -3  11   8        4.27       -6.47      7.06 o 
  -2  11   8       17.74       25.51     20.60 o 
  -1  11   8        2.67       -0.85      9.84 o 
   0  11   8        7.64       13.43      8.14 o 
   1  11   8        9.03       38.58     18.63 o 
   2  11   8        1.31        1.84     16.53 o 
  -3  12   8        0.51        7.66     14.57 o 
  -2  12   8        3.85        5.32      9.05 o 
  -1  12   8        7.74       14.68     10.10 o 
   0  12   8       23.41       36.23     18.11 o 
   1  12   8        1.56       -8.66     13.12 o 
   2  12   8        0.92        1.57     16.01 o 
  -3  13   8        1.65        8.34      8.11 o 
  -2  13   8        1.07       -1.72      6.93 o 
  -1  13   8        0.62        1.51      7.50 o 
   0  13   8        5.67       12.54      8.59 o 
   1  13   8        0.03      -10.76     13.65 o 
  -3  14   8        0.02       -4.91      6.21 o 
  -2  14   8        4.29       -2.40      7.07 o 
  -1  14   8        0.16       -9.30      6.20 o 
   0  14   8        0.25       -5.37      9.97 o 
   1  14   8        2.75       -4.20     14.96 o 
  -2  15   8        1.28        8.77      7.81 o 
  -1  15   8        0.57        1.21      6.95 o 
   0  15   8        9.78       13.39      8.25 o 
   1  15   8       13.77        4.72     14.96 o 
  -2  16   8        0.00        2.78      7.81 o 
  -1  16   8        4.67        2.25      8.92 o 
   0  16   8       20.09       26.16      9.77 o 
   1  16   8        2.32       -5.77     16.01 o 
  -2  17   8        0.16       -3.81      7.23 o 
  -1  17   8        5.68        2.95     10.50 o 
   0  17   8        4.99        6.25     10.89 o 
   1  17   8        1.21        0.79     14.43 o 
  -2  18   8        0.10        0.12      7.18 o 
  -1  18   8        1.09        3.47      7.48 o 
   0  18   8        0.21       -4.29      7.62 o 
   1  18   8        0.13       -4.11     11.68 o 
  -2  19   8        0.53       -2.86      7.06 o 
  -1  19   8       11.14       27.26     12.20 o 
   0  19   8        0.17        4.65      8.79 o 
   1  19   8        1.65        4.90      9.71 o 
  -2  20   8        1.19       -4.66      9.32 o 
  -1  20   8       18.42       28.06     12.07 o 
   0  20   8        0.02        2.52     25.33 o 
   1  20   8        0.51        7.43     10.15 o 
  -2  21   8        0.01        0.16      7.76 o 
  -1  21   8        0.85        4.25      7.42 o 
   0  21   8        0.82        1.29      8.54 o 
  -1  22   8        4.10        2.29      8.19 o 
   0  22   8        6.62        8.30      9.12 o 
  -1  23   8       12.61        8.06      8.57 o 
   0  23   8        1.63       10.39     10.37 o 
  -1  24   8        7.06        0.59      8.00 o 
   0   6   9        4.02        5.25     16.80 o 
  -1   7   9        0.19       -1.57     10.24 o 
   0   7   9        2.76        6.82     17.06 o 
  -1   8   9        4.04        7.09     10.50 o 
   0   8   9        1.66       11.29     17.32 o 
  -1   9   9        0.09        2.62     10.76 o 
                                                 
